# Supplementary material for: Diphenyl (methyl­amido)­phosphate
Source: Acta Crystallogr Sect E Struct Rep Online. 2012 Sep 15;68(Pt 10):o2934. doi: 10.1107/S160053681203869X (PMC3470308; doi:10.1107/S160053681203869X)
Supplement: Supplementary file 1 [file e-68-o2934-sup1.cif]

##############################################################################
#                                                                            #
# This CIF contains the data in a paper accepted for publication in          #
# Acta Crystallographica Section E. It conforms to the requirements of       #
# Notes for Authors for Acta Crystallographica Section E, and has been       #
# peer reviewed under the auspices of the IUCr Commission on Journals.       #
#                                                                            #
# Full details of the Crystallographic Information File format               #
# are given in the paper "The Crystallographic Information File (CIF):       #
# a New Standard Archive File for Crystallography" by S. R. Hall, F. H.      #
# Allen and I. D. Brown [Acta Cryst. (1991), A47, 655-685].                  #
#                                                                            #
# The current version of the core CIF dictionary is obtainable from          #
# ftp://ftp.iucr.org/pub/cif_core.dic.                                       #
#                                                                            #
# Software is freely available for graphical display of the structure(s)     #
# in this CIF. For information consult the CIF software page                 #
# http://www.iucr.org/resources/cif/software.                                #
#                                                                            #
# This file may be used for bona fide research purposes within the           #
# scientific community so long as proper attribution is given to the journal # 
# article from which it was obtained.                                        #
#                                                                            #
##############################################################################
data_I
_audit_creation_method     SHELXL-97
_chemical_name_systematic
;
Diphenyl (methylamido)phosphate
;
_chemical_name_common     ?
_chemical_formula_moiety     'C13 H14 N O3 P'
_chemical_formula_sum     'C13 H14 N O3 P'
_chemical_formula_iupac     'C13 H14 N O3 P'
_chemical_formula_weight     263.22
_chemical_melting_point     ?
_symmetry_cell_setting     monoclinic
_symmetry_space_group_name_H-M     P2(1)/n
loop_
    _symmetry_equiv_pos_as_xyz
    'x, y, z'
    '-x+1/2, y+1/2, -z+1/2'
    '-x, -y, -z'
    'x-1/2, -y-1/2, z-1/2'
_cell_length_a     9.7652(5)
_cell_length_b     13.6368(6)
_cell_length_c     10.3537(5)
_cell_angle_alpha     90.00
_cell_angle_beta     114.217(6)
_cell_angle_gamma     90.00
_cell_volume     1257.43(12)
_cell_formula_units_Z     4
_cell_measurement_reflns_used     7682
_cell_measurement_theta_min     2.8371
_cell_measurement_theta_max     27.1106
_cell_measurement_temperature     120(2)
_exptl_crystal_description     block
_exptl_crystal_colour     white
_exptl_crystal_size_max     0.50
_exptl_crystal_size_mid     0.50
_exptl_crystal_size_min     0.40
_exptl_crystal_density_diffrn     1.390
_exptl_crystal_density_meas     ?
_exptl_crystal_density_method     'not measured'
_exptl_crystal_F_000     552
_exptl_absorpt_coefficient_mu     0.218
_exptl_absorpt_correction_type     multi-scan
_exptl_absorpt_process_details     '(CrysAlis RED; Oxford Diffraction, 2009)'
_exptl_absorpt_correction_T_min     0.93853
_exptl_absorpt_correction_T_max     1.00000
_exptl_special_details     ?
_diffrn_ambient_temperature     120(2)
_diffrn_radiation_type     'MoK\a'
_diffrn_radiation_wavelength     0.71073
_diffrn_radiation_source     'Enhance (Mo) X-ray Source'
_diffrn_radiation_monochromator     'graphite'
_diffrn_measurement_device_type     'Oxford Diffraction Xcalibur (Sapphire2)'
_diffrn_measurement_method     '\w scan'
_diffrn_detector_area_resol_mean     8.4353
_diffrn_reflns_number     14649
_diffrn_reflns_av_R_equivalents     0.0224
_diffrn_reflns_av_sigmaI/netI     0.0184
_diffrn_reflns_theta_min     2.84
_diffrn_reflns_theta_max     24.99
_diffrn_reflns_theta_full     24.99
_diffrn_measured_fraction_theta_max     0.998
_diffrn_measured_fraction_theta_full     0.998
_diffrn_reflns_limit_h_min     -11
_diffrn_reflns_limit_h_max     11
_diffrn_reflns_limit_k_min     -12
_diffrn_reflns_limit_k_max     16
_diffrn_reflns_limit_l_min     -12
_diffrn_reflns_limit_l_max     12
_diffrn_standards_number     0
_diffrn_standards_interval_count     ?
_diffrn_standards_interval_time     ?
_diffrn_standards_decay_%     ?
_refine_special_details
;
Refinement of <i>F</i>^2^ against ALL reflections. The weighted <i>R</i>-factor
<i>wR</i> and goodness of fit <i>S</i> are based on <i>F</i>^2^, conventional
<i>R</i>-factors <i>R</i> are based on <i>F</i>, with <i>F</i> set to zero for
negative <i>F</i>^2^. The threshold expression of <i>F</i>^2^ >
\s(<i>F</i>^2^) is used only for calculating <i>R</i>-factors(gt) <i>etc</i>.
and is not relevant to the choice of reflections for refinement.
<i>R</i>-factors based on <i>F</i>^2^ are statistically about twice as large
as those based on <i>F</i>, and <i>R</i>- factors based on ALL data will be
even larger.
;
_reflns_number_total     2212
_reflns_number_gt     1871
_reflns_threshold_expression     I>2sigma(I)
_refine_ls_structure_factor_coef     Fsqd
_refine_ls_matrix_type     full
_refine_ls_R_factor_all     0.0349
_refine_ls_R_factor_gt     0.0276
_refine_ls_wR_factor_gt     0.0773
_refine_ls_wR_factor_ref     0.0791
_refine_ls_goodness_of_fit_ref     1.090
_refine_ls_restrained_S_all     1.090
_refine_ls_number_reflns     2212
_refine_ls_number_parameters     168
_refine_ls_number_restraints     0
_refine_ls_hydrogen_treatment     mixed
_refine_ls_weighting_scheme     calc
_refine_ls_weighting_details
         'calc w=1/[\s^2^(Fo^2^)+(0.0460P)^2^+0.1667P] where P=(Fo^2^+2Fc^2^)/3'
_atom_sites_solution_hydrogens     geom
_atom_sites_solution_primary     heavy
_atom_sites_solution_secondary     difmap
_refine_ls_shift/su_max     0.001
_refine_ls_shift/su_mean     0.000
_refine_diff_density_max     0.227
_refine_diff_density_min     -0.293
_refine_ls_extinction_method     none
_refine_ls_extinction_coef     ?
loop_
    _atom_type_symbol
    _atom_type_description
    _atom_type_scat_dispersion_real
    _atom_type_scat_dispersion_imag
    _atom_type_scat_source
    'C' 'C' 0.0033 0.0016
                         'International Tables Vol C Tables 4.2.6.8 and 6.1.1.4'
    'H' 'H' 0.0000 0.0000
                         'International Tables Vol C Tables 4.2.6.8 and 6.1.1.4'
    'N' 'N' 0.0061 0.0033
                         'International Tables Vol C Tables 4.2.6.8 and 6.1.1.4'
    'O' 'O' 0.0106 0.0060
                         'International Tables Vol C Tables 4.2.6.8 and 6.1.1.4'
    'P' 'P' 0.1023 0.0942
                         'International Tables Vol C Tables 4.2.6.8 and 6.1.1.4'
_computing_data_collection     'CrysAlis CCD (Oxford Diffraction, 2009)'
_computing_cell_refinement     'CrysAlis CCD (Oxford Diffraction, 2009)'
_computing_data_reduction     'CrysAlis RED (Oxford Diffraction, 2009)'
_computing_structure_solution     'SHELXS97 (Sheldrick, 2008)'
_computing_structure_refinement     'SHELXL97 (Sheldrick, 2008)'
_computing_molecular_graphics     'Mercury (Macrae <i>et al.</i>, 2008)'
_computing_publication_material     'SHELXTL (Sheldrick, 2008)'
loop_
    _atom_site_type_symbol
    _atom_site_label
    _atom_site_fract_x
    _atom_site_fract_y
    _atom_site_fract_z
    _atom_site_U_iso_or_equiv
    _atom_site_adp_type
    _atom_site_calc_flag
    _atom_site_refinement_flags
    _atom_site_occupancy
    _atom_site_symmetry_multiplicity
    _atom_site_disorder_assembly
    _atom_site_disorder_group
    P P1 0.51390(4) 0.43348(3) 0.30989(4) 0.01769(14) Uani d . 1 1 . .
    O O1 0.38345(11) 0.43725(7) 0.34520(10) 0.0208(3) Uani d . 1 1 . .
    O O2 0.50768(12) 0.50885(7) 0.18982(10) 0.0223(3) Uani d . 1 1 . .
    O O3 0.52841(11) 0.34002(7) 0.22495(10) 0.0211(3) Uani d . 1 1 . .
    N N1 0.67107(14) 0.44375(9) 0.44729(14) 0.0207(3) Uani d . 1 1 . .
    H H1N 0.662(2) 0.4674(13) 0.513(2) 0.032(5) Uiso d . 1 1 . .
    C C1 0.81454(17) 0.45739(12) 0.43646(17) 0.0273(4) Uani d . 1 1 . .
    H H1A 0.8961 0.4325 0.5225 0.041 Uiso calc R 1 1 . .
    H H1B 0.8303 0.5273 0.4256 0.041 Uiso calc R 1 1 . .
    H H1C 0.8133 0.4214 0.3540 0.041 Uiso calc R 1 1 . .
    C C2 0.47748(15) 0.60922(11) 0.19327(15) 0.0188(3) Uani d . 1 1 . .
    C C3 0.51171(16) 0.66074(11) 0.31815(15) 0.0226(3) Uani d . 1 1 . .
    H H3 0.5552 0.6285 0.4072 0.027 Uiso calc R 1 1 . .
    C C4 0.48104(17) 0.76048(12) 0.31004(17) 0.0257(4) Uani d . 1 1 . .
    H H4 0.5030 0.7967 0.3946 0.031 Uiso calc R 1 1 . .
    C C5 0.41887(17) 0.80803(12) 0.18051(17) 0.0267(4) Uani d . 1 1 . .
    H H5 0.3990 0.8764 0.1762 0.032 Uiso calc R 1 1 . .
    C C6 0.38592(17) 0.75473(12) 0.05730(17) 0.0269(4) Uani d . 1 1 . .
    H H6 0.3434 0.7869 -0.0318 0.032 Uiso calc R 1 1 . .
    C C7 0.41444(16) 0.65494(11) 0.06295(15) 0.0228(3) Uani d . 1 1 . .
    H H7 0.3910 0.6185 -0.0217 0.027 Uiso calc R 1 1 . .
    C C8 0.54261(16) 0.24509(11) 0.28322(14) 0.0195(3) Uani d . 1 1 . .
    C C9 0.68401(17) 0.20402(12) 0.34803(16) 0.0249(4) Uani d . 1 1 . .
    H H9 0.7707 0.2406 0.3583 0.030 Uiso calc R 1 1 . .
    C C10 0.69714(18) 0.10862(12) 0.39770(16) 0.0272(4) Uani d . 1 1 . .
    H H10 0.7936 0.0795 0.4431 0.033 Uiso calc R 1 1 . .
    C C11 0.57023(18) 0.05567(12) 0.38137(16) 0.0264(4) Uani d . 1 1 . .
    H H11 0.5797 -0.0099 0.4149 0.032 Uiso calc R 1 1 . .
    C C12 0.42946(17) 0.09791(12) 0.31628(16) 0.0276(4) Uani d . 1 1 . .
    H H12 0.3427 0.0613 0.3056 0.033 Uiso calc R 1 1 . .
    C C13 0.41468(17) 0.19365(12) 0.26646(16) 0.0248(4) Uani d . 1 1 . .
    H H13 0.3184 0.2231 0.2217 0.030 Uiso calc R 1 1 . .
loop_
    _atom_site_aniso_label
    _atom_site_aniso_U_11
    _atom_site_aniso_U_22
    _atom_site_aniso_U_33
    _atom_site_aniso_U_12
    _atom_site_aniso_U_13
    _atom_site_aniso_U_23
    P1 0.0214(2) 0.0152(2) 0.0177(2) 0.00056(15) 0.00922(16) -0.00031(15)
    O1 0.0221(5) 0.0185(6) 0.0227(5) -0.0005(4) 0.0100(4) -0.0020(4)
    O2 0.0332(6) 0.0155(6) 0.0210(5) 0.0015(4) 0.0141(5) 0.0010(4)
    O3 0.0301(6) 0.0149(6) 0.0202(5) 0.0020(4) 0.0122(4) -0.0002(4)
    N1 0.0217(7) 0.0224(8) 0.0202(7) 0.0009(5) 0.0109(6) -0.0024(6)
    C1 0.0225(8) 0.0297(10) 0.0317(9) -0.0026(7) 0.0130(7) -0.0037(7)
    C2 0.0188(7) 0.0150(8) 0.0248(8) -0.0001(6) 0.0112(6) 0.0010(6)
    C3 0.0255(8) 0.0215(9) 0.0203(8) -0.0002(6) 0.0089(6) 0.0012(6)
    C4 0.0296(8) 0.0205(9) 0.0288(8) -0.0019(7) 0.0138(7) -0.0039(7)
    C5 0.0276(8) 0.0169(9) 0.0375(9) 0.0032(6) 0.0155(7) 0.0031(7)
    C6 0.0260(8) 0.0256(9) 0.0275(8) 0.0041(7) 0.0095(7) 0.0088(7)
    C7 0.0238(8) 0.0244(9) 0.0202(8) 0.0000(6) 0.0089(6) 0.0004(6)
    C8 0.0278(8) 0.0143(8) 0.0184(7) 0.0001(6) 0.0116(6) -0.0021(6)
    C9 0.0241(8) 0.0215(9) 0.0306(8) -0.0022(6) 0.0127(7) 0.0000(7)
    C10 0.0273(9) 0.0221(9) 0.0318(9) 0.0053(7) 0.0117(7) 0.0036(7)
    C11 0.0380(9) 0.0184(9) 0.0254(8) -0.0003(7) 0.0156(7) 0.0006(7)
    C12 0.0293(9) 0.0259(10) 0.0294(9) -0.0079(7) 0.0138(7) -0.0029(7)
    C13 0.0220(8) 0.0253(10) 0.0255(8) 0.0002(7) 0.0083(6) -0.0019(7)
_geom_special_details
;
All e.s.d.'s (except the e.s.d. in the dihedral angle between two l.s. planes)
are estimated using the full covariance matrix. The cell e.s.d.'s are taken
into account individually in the estimation of e.s.d.'s in distances, angles
and torsion angles; correlations between e.s.d.'s in cell parameters are only
used when they are defined by crystal symmetry. An approximate (isotropic)
treatment of cell e.s.d.'s is used for estimating e.s.d.'s involving l.s.
planes.
;
loop_
    _geom_bond_atom_site_label_1
    _geom_bond_atom_site_label_2
    _geom_bond_site_symmetry_2
    _geom_bond_distance
    _geom_bond_publ_flag
    P1 O1 . 1.4632(10) ?
    P1 O3 . 1.5875(10) ?
    P1 O2 . 1.5949(10) ?
    P1 N1 . 1.6148(13) ?
    O2 C2 . 1.4037(18) ?
    O3 C8 . 1.4108(17) ?
    N1 C1 . 1.4625(18) ?
    N1 H1N . 0.788(18) ?
    C1 H1A . 0.9800 ?
    C1 H1B . 0.9800 ?
    C1 H1C . 0.9800 ?
    C2 C7 . 1.381(2) ?
    C2 C3 . 1.387(2) ?
    C3 C4 . 1.388(2) ?
    C3 H3 . 0.9500 ?
    C4 C5 . 1.386(2) ?
    C4 H4 . 0.9500 ?
    C5 C6 . 1.387(2) ?
    C5 H5 . 0.9500 ?
    C6 C7 . 1.385(2) ?
    C6 H6 . 0.9500 ?
    C7 H7 . 0.9500 ?
    C8 C13 . 1.380(2) ?
    C8 C9 . 1.382(2) ?
    C9 C10 . 1.385(2) ?
    C9 H9 . 0.9500 ?
    C10 C11 . 1.383(2) ?
    C10 H10 . 0.9500 ?
    C11 C12 . 1.384(2) ?
    C11 H11 . 0.9500 ?
    C12 C13 . 1.389(2) ?
    C12 H12 . 0.9500 ?
    C13 H13 . 0.9500 ?
loop_
    _geom_angle_atom_site_label_1
    _geom_angle_atom_site_label_2
    _geom_angle_atom_site_label_3
    _geom_angle_site_symmetry_1
    _geom_angle_site_symmetry_3
    _geom_angle
    _geom_angle_publ_flag
    O1 P1 O3 . . 116.83(6) ?
    O1 P1 O2 . . 114.42(6) ?
    O3 P1 O2 . . 93.96(5) ?
    O1 P1 N1 . . 112.78(6) ?
    O3 P1 N1 . . 106.80(6) ?
    O2 P1 N1 . . 110.45(6) ?
    C2 O2 P1 . . 123.35(9) ?
    C8 O3 P1 . . 121.01(9) ?
    C1 N1 P1 . . 122.53(10) ?
    C1 N1 H1N . . 117.4(13) ?
    P1 N1 H1N . . 113.4(14) ?
    N1 C1 H1A . . 109.5 ?
    N1 C1 H1B . . 109.5 ?
    H1A C1 H1B . . 109.5 ?
    N1 C1 H1C . . 109.5 ?
    H1A C1 H1C . . 109.5 ?
    H1B C1 H1C . . 109.5 ?
    C7 C2 C3 . . 121.52(14) ?
    C7 C2 O2 . . 115.43(13) ?
    C3 C2 O2 . . 123.03(13) ?
    C2 C3 C4 . . 118.46(14) ?
    C2 C3 H3 . . 120.8 ?
    C4 C3 H3 . . 120.8 ?
    C5 C4 C3 . . 121.02(15) ?
    C5 C4 H4 . . 119.5 ?
    C3 C4 H4 . . 119.5 ?
    C4 C5 C6 . . 119.30(15) ?
    C4 C5 H5 . . 120.4 ?
    C6 C5 H5 . . 120.4 ?
    C7 C6 C5 . . 120.62(14) ?
    C7 C6 H6 . . 119.7 ?
    C5 C6 H6 . . 119.7 ?
    C2 C7 C6 . . 119.08(14) ?
    C2 C7 H7 . . 120.5 ?
    C6 C7 H7 . . 120.5 ?
    C13 C8 C9 . . 121.84(14) ?
    C13 C8 O3 . . 119.17(13) ?
    C9 C8 O3 . . 118.87(13) ?
    C8 C9 C10 . . 118.86(14) ?
    C8 C9 H9 . . 120.6 ?
    C10 C9 H9 . . 120.6 ?
    C11 C10 C9 . . 120.19(15) ?
    C11 C10 H10 . . 119.9 ?
    C9 C10 H10 . . 119.9 ?
    C10 C11 C12 . . 120.21(15) ?
    C10 C11 H11 . . 119.9 ?
    C12 C11 H11 . . 119.9 ?
    C11 C12 C13 . . 120.20(15) ?
    C11 C12 H12 . . 119.9 ?
    C13 C12 H12 . . 119.9 ?
    C8 C13 C12 . . 118.69(14) ?
    C8 C13 H13 . . 120.7 ?
    C12 C13 H13 . . 120.7 ?
loop_
    _geom_torsion_atom_site_label_1
    _geom_torsion_atom_site_label_2
    _geom_torsion_atom_site_label_3
    _geom_torsion_atom_site_label_4
    _geom_torsion_site_symmetry_1
    _geom_torsion_site_symmetry_2
    _geom_torsion_site_symmetry_3
    _geom_torsion_site_symmetry_4
    _geom_torsion
    _geom_torsion_publ_flag
    O1 P1 O2 C2 . . . . 50.74(12) ?
    O3 P1 O2 C2 . . . . 172.62(10) ?
    N1 P1 O2 C2 . . . . -77.81(11) ?
    O1 P1 O3 C8 . . . . -61.57(11) ?
    O2 P1 O3 C8 . . . . 178.47(10) ?
    N1 P1 O3 C8 . . . . 65.73(11) ?
    O1 P1 N1 C1 . . . . -170.21(11) ?
    O3 P1 N1 C1 . . . . 60.14(13) ?
    O2 P1 N1 C1 . . . . -40.78(14) ?
    P1 O2 C2 C7 . . . . -153.60(11) ?
    P1 O2 C2 C3 . . . . 28.15(18) ?
    C7 C2 C3 C4 . . . . 0.1(2) ?
    O2 C2 C3 C4 . . . . 178.21(13) ?
    C2 C3 C4 C5 . . . . -0.6(2) ?
    C3 C4 C5 C6 . . . . 0.5(2) ?
    C4 C5 C6 C7 . . . . 0.1(2) ?
    C3 C2 C7 C6 . . . . 0.5(2) ?
    O2 C2 C7 C6 . . . . -177.80(12) ?
    C5 C6 C7 C2 . . . . -0.6(2) ?
    P1 O3 C8 C13 . . . . 85.76(15) ?
    P1 O3 C8 C9 . . . . -98.12(14) ?
    C13 C8 C9 C10 . . . . -0.2(2) ?
    O3 C8 C9 C10 . . . . -176.17(13) ?
    C8 C9 C10 C11 . . . . 0.5(2) ?
    C9 C10 C11 C12 . . . . -0.5(2) ?
    C10 C11 C12 C13 . . . . 0.2(2) ?
    C9 C8 C13 C12 . . . . -0.1(2) ?
    O3 C8 C13 C12 . . . . 175.92(13) ?
    C11 C12 C13 C8 . . . . 0.0(2) ?
loop_
    _geom_hbond_atom_site_label_D
    _geom_hbond_atom_site_label_H
    _geom_hbond_atom_site_label_A
    _geom_hbond_site_symmetry_A
    _geom_hbond_distance_DH
    _geom_hbond_distance_HA
    _geom_hbond_distance_DA
    _geom_hbond_angle_DHA
    N1 H1N O1 3_666 0.788(18) 2.141(18) 2.9106(17) 165.1(18)
_iucr_refine_instructions_details
;
TITL nme2_an_t in P2(1)/n
CELL 0.71073   9.7652  13.6368  10.3537  90.000 114.217  90.000
ZERR    4.00   0.0005   0.0006   0.0005   0.000   0.006   0.000
LATT  1
SYMM 0.5-X, 0.5+Y, 0.5-Z
SFAC C H N O P
UNIT 52 56 4 12 4
L.S. 4
BOND $H
FMAP 2
PLAN 20
CONF
size 0.5 0.5 0.4
temp -153
eqiv $1 -x+1, -y+1, -z+1
htab N1 O1_$1
omit 0 50
ACTA
WGHT    0.046000    0.166700
FVAR       4.36774
P1    5    0.513899    0.433483    0.309893    11.00000    0.02139    0.01518 =
         0.01768   -0.00031    0.00922    0.00056
O1    4    0.383447    0.437254    0.345198    11.00000    0.02211    0.01851 =
         0.02275   -0.00198    0.01004   -0.00048
O2    4    0.507681    0.508847    0.189816    11.00000    0.03322    0.01549 =
         0.02100    0.00100    0.01409    0.00149
O3    4    0.528405    0.340024    0.224950    11.00000    0.03011    0.01485 =
         0.02021   -0.00019    0.01221    0.00204
N1    3    0.671073    0.443747    0.447288    11.00000    0.02170    0.02241 =
         0.02017   -0.00236    0.01091    0.00088
H1N   2    0.662439    0.467367    0.513055    11.00000    0.03241
C1    1    0.814540    0.457386    0.436455    11.00000    0.02254    0.02968 =
         0.03171   -0.00374    0.01302   -0.00262
AFIX 137
H1A   2    0.896102    0.432548    0.522479    11.00000   -1.50000
H1B   2    0.830322    0.527329    0.425579    11.00000   -1.50000
H1C   2    0.813333    0.421421    0.354048    11.00000   -1.50000
AFIX   0
C2    1    0.477484    0.609222    0.193273    11.00000    0.01884    0.01496 =
         0.02476    0.00104    0.01117   -0.00013
C3    1    0.511712    0.660735    0.318153    11.00000    0.02553    0.02154 =
         0.02030    0.00125    0.00891   -0.00017
AFIX  43
H3    2    0.555155    0.628503    0.407212    11.00000   -1.20000
AFIX   0
C4    1    0.481038    0.760483    0.310035    11.00000    0.02955    0.02050 =
         0.02880   -0.00395    0.01376   -0.00188
AFIX  43
H4    2    0.503003    0.796711    0.394594    11.00000   -1.20000
AFIX   0
C5    1    0.418874    0.808035    0.180507    11.00000    0.02764    0.01692 =
         0.03752    0.00308    0.01549    0.00318
AFIX  43
H5    2    0.399040    0.876438    0.176156    11.00000   -1.20000
AFIX   0
C6    1    0.385920    0.754727    0.057299    11.00000    0.02603    0.02561 =
         0.02754    0.00883    0.00947    0.00411
AFIX  43
H6    2    0.343386    0.786930   -0.031829    11.00000   -1.20000
AFIX   0
C7    1    0.414442    0.654935    0.062955    11.00000    0.02381    0.02439 =
         0.02017    0.00044    0.00889   -0.00005
AFIX  43
H7    2    0.390953    0.618465   -0.021653    11.00000   -1.20000
AFIX   0
C8    1    0.542609    0.245093    0.283225    11.00000    0.02780    0.01430 =
         0.01840   -0.00212    0.01157    0.00013
C9    1    0.684012    0.204018    0.348035    11.00000    0.02408    0.02149 =
         0.03063    0.00000    0.01266   -0.00219
AFIX  43
H9    2    0.770705    0.240577    0.358343    11.00000   -1.20000
AFIX   0
C10   1    0.697139    0.108617    0.397701    11.00000    0.02735    0.02209 =
         0.03178    0.00355    0.01173    0.00528
AFIX  43
H10   2    0.793569    0.079473    0.443105    11.00000   -1.20000
AFIX   0
C11   1    0.570226    0.055666    0.381369    11.00000    0.03796    0.01840 =
         0.02536    0.00064    0.01559   -0.00035
AFIX  43
H11   2    0.579729   -0.009904    0.414938    11.00000   -1.20000
AFIX   0
C12   1    0.429461    0.097914    0.316283    11.00000    0.02926    0.02588 =
         0.02938   -0.00287    0.01377   -0.00792
AFIX  43
H12   2    0.342679    0.061336    0.305642    11.00000   -1.20000
AFIX   0
C13   1    0.414681    0.193652    0.266461    11.00000    0.02201    0.02533 =
         0.02552   -0.00189    0.00830    0.00024
AFIX  43
H13   2    0.318419    0.223126    0.221738    11.00000   -1.20000
HKLF 4
REM  nme2_an_t in P2(1)/n
REM R1 =  0.0276 for   1871 Fo > 4sig(Fo)  and  0.0349 for all   2212 data
REM    168 parameters refined using      0 restraints
END
WGHT      0.0460      0.1696
REM Highest difference peak  0.227,  deepest hole -0.293,  1-sigma level  0.039
Q1    1   0.6065  0.4358  0.3802  11.00000  0.05    0.23
Q2    1   0.6055  0.2169  0.2828  11.00000  0.05    0.22
Q3    1   0.4860  0.2171  0.2853  11.00000  0.05    0.21
Q4    1   0.4557  0.6308  0.2598  11.00000  0.05    0.20
Q5    1   0.3975  0.4351  0.2832  11.00000  0.05    0.20
Q6    1   0.4573  0.4243  0.3786  11.00000  0.05    0.20
Q7    1   0.5036  0.0755  0.3219  11.00000  0.05    0.19
Q8    1   0.5336  0.6388  0.2663  11.00000  0.05    0.18
Q9    1   0.6388  0.0958  0.4389  11.00000  0.05    0.17
Q10   1   0.4625  0.4822  0.2208  11.00000  0.05    0.15
Q11   1   0.4451  0.7096  0.0783  11.00000  0.05    0.15
Q12   1   0.8992  0.4880  0.5121  11.00000  0.05    0.15
Q13   1   0.3525  0.7709  0.1227  11.00000  0.05    0.15
Q14   1   0.6272  0.0731  0.3386  11.00000  0.05    0.14
Q15   1   0.4922  0.6387  0.1397  11.00000  0.05    0.14
Q16   1   0.8030  0.5175  0.3598  11.00000  0.05    0.14
Q17   1   0.5440  0.5045  0.1599  11.00000  0.05    0.14
Q18   1   0.4171  0.7780  0.2424  11.00000  0.05    0.14
Q19   1   0.4060  0.6284  0.1260  11.00000  0.05    0.13
Q20   1   0.5071  0.5542  0.1977  11.00000  0.05    0.13
;
data_global
_journal_date_recd_electronic     2012-08-08
_journal_date_accepted     2012-09-09
_journal_name_full     'Acta Crystallographica, Section E'
_journal_year     2012
_journal_volume     68
_journal_issue     10
_journal_page_first     o2934
_journal_page_last     o2934
_journal_paper_category     QO
_journal_paper_doi     10.1107/S160053681203869X
_journal_coeditor_code     LD2070
_publ_contact_author_name     'Fahimeh Sabbaghi'
_publ_contact_author_address
;
Department of Chemistry, Zanjan Branch, Islamic Azad University, Zanjan, Iran
;
_publ_contact_author_email     'fahimeh_sabbaghi@yahoo.com'
_publ_contact_author_fax     '(+98)-241-4270156'
_publ_contact_author_phone     '(+98)-241-4270156'
_publ_section_title
;
Diphenyl (methylamido)phosphate
;
loop_
    _publ_author_name
    _publ_author_address
    'Sabbaghi, Fahimeh'
;
Department of Chemistry, Zanjan Branch, Islamic Azad University, Zanjan, Iran
;
    'Pourayoubi, Mehrdad'
;
Department of Chemistry, Ferdowsi University of Mashhad, Mashhad, Iran
;
    'Ne\<cas, Marek'
;
Department of Chemistry, Faculty of Science, Masaryk University, Kotlarska 2,
Brno CZ-61137, Czech Republic
;
    'Barto\<s, Peter'
;
Department of Chemistry, Faculty of Science, Masaryk University, Kotlarska 2,
Brno CZ-61137, Czech Republic
;
