# Supplementary material for: Diphenyl (methyl­amido)­phosphate
Source: Acta Crystallogr Sect E Struct Rep Online. 2012 Sep 15;68(Pt 10):o2934. doi: 10.1107/S160053681203869X (PMC3470308; doi:10.1107/S160053681203869X)
Supplement: Supplementary file 2 [file e-68-o2934-Isup2.hkl]

# 
# h,k,l, Fc-squared, Fo-squared, sigma(Fo-squared) and status flag 
# 
data_I
_shelx_title ' nme2_an_t in P2(1)/n' 
_shelx_refln_list_code          4 
_shelx_F_calc_maximum      208.65 
_exptl_crystal_F_000       552.00 
_reflns_d_resolution_high  0.8412 
 
loop_ 
 _symmetry_equiv_pos_as_xyz 
 'x, y, z' 
 '-x+1/2, y+1/2, -z+1/2' 
 '-x, -y, -z' 
 'x-1/2, -y-1/2, z-1/2' 
 
_cell_length_a     9.7652 
_cell_length_b    13.6368 
_cell_length_c    10.3537 
_cell_angle_alpha  90.000 
_cell_angle_beta  114.217 
_cell_angle_gamma  90.000 
 
_shelx_F_squared_multiplier     1.000 
 
loop_ 
 _refln_index_h 
 _refln_index_k 
 _refln_index_l 
 _refln_F_squared_calc 
 _refln_F_squared_meas 
 _refln_F_squared_sigma 
 _refln_observed_status 
   2   0   0    29982.74    29380.93    134.15 o 
   4   0   0     1629.45     1407.10      9.95 o 
   6   0   0     1687.28     1661.21     14.02 o 
   8   0   0       39.76       42.64      5.73 o 
  10   0   0      799.02      836.42     16.50 o 
   2   1   0     4439.06     4390.19     11.79 o 
   3   1   0     6690.82     6509.43     18.70 o 
   4   1   0      437.20      403.97      4.04 o 
   5   1   0     1800.24     1723.51      8.30 o 
   6   1   0      790.30      763.70      6.82 o 
   7   1   0     2767.83     2717.45     17.18 o 
   8   1   0      266.93      263.15      6.26 o 
   9   1   0      642.73      644.39     12.63 o 
  10   1   0       69.55       77.90      5.28 o 
   1   2   0       11.66        7.12      0.99 o 
   2   2   0       54.35       56.54      1.40 o 
   3   2   0      923.23      938.03      5.70 o 
   4   2   0      186.91      147.35      2.52 o 
   5   2   0      552.48      575.87      5.38 o 
   6   2   0      969.32      949.27      7.55 o 
   7   2   0      449.70      427.48      6.83 o 
   8   2   0      100.93       99.35      4.76 o 
   9   2   0      128.81      130.39      5.46 o 
  10   2   0       35.60       32.10      5.92 o 
   1   3   0      329.92      349.84      2.70 o 
   2   3   0      948.96      990.73      8.49 o 
   3   3   0      439.66      476.19      4.24 o 
   4   3   0       57.59       63.35      1.94 o 
   5   3   0        9.06        7.40      1.83 o 
   6   3   0      475.86      463.20      5.97 o 
   7   3   0       12.14        9.98      3.03 o 
   8   3   0      187.84      188.66      5.49 o 
   9   3   0       22.12       19.74      6.02 o 
  10   3   0       12.64       11.44      6.46 o 
   0   4   0      243.97      285.59      4.79 o 
   1   4   0      505.84      488.45      4.00 o 
   2   4   0        9.60        9.45      0.91 o 
   3   4   0      456.98      484.04      5.11 o 
   4   4   0       15.37       14.86      1.61 o 
   5   4   0        5.97       11.82      1.92 o 
   6   4   0       93.17       87.30      3.33 o 
   7   4   0     1333.52     1307.04     13.21 o 
   8   4   0       19.92       17.94      5.50 o 
   9   4   0       73.67       56.20      6.96 o 
  10   4   0        1.37        0.00      6.37 o 
   1   5   0     1034.95     1120.83      8.11 o 
   2   5   0        0.78        0.90      1.27 o 
   3   5   0       55.78       60.79      1.59 o 
   4   5   0      122.77      138.84      2.72 o 
   5   5   0       11.25        9.46      2.58 o 
   6   5   0      208.95      194.18      5.73 o 
   7   5   0       23.55       22.84      4.42 o 
   8   5   0      403.79      398.85     11.31 o 
   9   5   0       12.31       13.99      6.03 o 
  10   5   0       59.80       55.49      7.79 o 
   0   6   0     2338.81     2331.28     25.70 o 
   1   6   0        0.75        2.10      1.35 o 
   2   6   0        2.94       10.55      1.53 o 
   3   6   0     1076.93     1202.54      8.55 o 
   4   6   0       17.40       16.27      2.31 o 
   5   6   0      145.68      157.37      4.14 o 
   6   6   0      145.86      150.37      6.09 o 
   7   6   0      178.00      191.19      7.03 o 
   8   6   0       47.58       59.92      7.50 o 
   9   6   0        0.01        0.00      5.58 o 
   1   7   0      986.16     1329.91      8.93 o 
   2   7   0       52.56       66.09      2.34 o 
   3   7   0      107.22      142.51      3.46 o 
   4   7   0       32.47       25.07      3.05 o 
   5   7   0       52.87       51.85      3.77 o 
   6   7   0        0.45        0.40      4.11 o 
   7   7   0      469.26      450.55      9.99 o 
   8   7   0       10.59       12.36      5.87 o 
   9   7   0      117.30       99.30      8.03 o 
   0   8   0     1847.89     1721.97     16.20 o 
   1   8   0      550.33      608.18      5.10 o 
   2   8   0       24.05       15.57      1.91 o 
   3   8   0       23.87       21.03      2.61 o 
   4   8   0       95.84       86.52      4.14 o 
   5   8   0       63.74       61.92      4.08 o 
   6   8   0       46.96       49.03      4.77 o 
   7   8   0       44.38       32.48      5.45 o 
   8   8   0        0.80        4.82      5.03 o 
   9   8   0       76.93       72.52      7.50 o 
   1   9   0     2281.40     2482.04     18.59 o 
   2   9   0      205.19      203.46      4.44 o 
   3   9   0       19.02       17.86      2.73 o 
   4   9   0      395.22      397.07      7.28 o 
   5   9   0      251.44      251.89      7.17 o 
   6   9   0       91.47       89.76      5.93 o 
   7   9   0      128.69      142.66      7.10 o 
   8   9   0       50.21       55.24      6.15 o 
   0  10   0     1108.18     1080.91     27.89 o 
   1  10   0       27.44       31.66      4.20 o 
   2  10   0      413.57      411.33      7.96 o 
   3  10   0       18.81       15.95      4.39 o 
   4  10   0       15.69       23.36      3.59 o 
   5  10   0      147.75      149.48      6.47 o 
   6  10   0      143.33      147.68      6.98 o 
   7  10   0      256.17      259.00      8.90 o 
   8  10   0      128.70      118.84      7.76 o 
   1  11   0        5.75        3.94      5.02 o 
   2  11   0      114.38      112.43      6.16 o 
   3  11   0      182.27      161.47      7.00 o 
   4  11   0      860.87      851.38     16.18 o 
   5  11   0      225.16      206.37     12.37 o 
   6  11   0      193.87      189.27      7.60 o 
   7  11   0       78.22       79.97      6.48 o 
   0  12   0      447.84      424.31     20.49 o 
   1  12   0       19.24       18.41      6.87 o 
   2  12   0     1469.86     1417.92     20.37 o 
   3  12   0      128.72      127.05      7.81 o 
   4  12   0      437.76      429.37     12.67 o 
   5  12   0        0.73        5.21      8.23 o 
   6  12   0       39.61       30.51      9.27 o 
   7  12   0      241.24      259.83     10.59 o 
   1  13   0     1342.18     1320.50     43.44 o 
   2  13   0        0.92        2.25      5.48 o 
   3  13   0       80.43       89.48      9.48 o 
   4  13   0        0.68        1.56      8.06 o 
   5  13   0      113.93      113.78     11.29 o 
   6  13   0       85.41       80.57     11.53 o 
   0  14   0       40.90       58.08     12.27 o 
   1  14   0       10.07        6.31      7.20 o 
   2  14   0      154.73      179.27     11.51 o 
   3  14   0       65.09       56.73      9.31 o 
   4  14   0       85.12       87.30     15.22 o 
   5  14   0        9.69        7.66      8.42 o 
   1  15   0      267.70      320.98     15.58 o 
   2  15   0       47.59       56.66      8.74 o 
   3  15   0       70.89       74.75     15.04 o 
   4  15   0       33.46       36.13     14.02 o 
   0  16   0      755.51      703.65     31.14 o 
   1  16   0        5.59        7.78      8.42 o 
  -9   0   1      514.38      508.56     11.96 o 
  -7   0   1     2168.70     2141.78     16.85 o 
  -5   0   1       44.65       54.40      2.68 o 
  -3   0   1     2725.33     2605.02     12.77 o 
   1   0   1     1260.12     1246.30      9.03 o 
   3   0   1     1267.83     1413.43     10.91 o 
   5   0   1     1410.58     1358.69      9.29 o 
   7   0   1     2713.09     2717.84     23.14 o 
   9   0   1      172.32      176.95      8.88 o 
 -10   1   1       31.71       38.83      4.59 o 
  -9   1   1       48.31       43.91      4.28 o 
  -8   1   1      128.53      120.21      4.48 o 
  -7   1   1      271.15      269.16      4.99 o 
  -6   1   1        4.61        2.46      2.29 o 
  -5   1   1        9.71        3.70      1.53 o 
  -4   1   1     1918.48     2016.78     14.60 o 
  -3   1   1     3846.85     3910.92     14.14 o 
  -2   1   1      411.73      394.40      3.83 o 
  -1   1   1     1366.41     1224.83     44.35 o 
   1   1   1      833.43      886.87      9.01 o 
   2   1   1      664.02      737.04      4.62 o 
   3   1   1     1047.72     1029.24      5.66 o 
   4   1   1      266.91      233.80      3.25 o 
   5   1   1      118.57      128.30      2.73 o 
   6   1   1     1529.19     1495.87      9.61 o 
   7   1   1      595.87      592.90      8.34 o 
   8   1   1      459.85      457.46      8.03 o 
   9   1   1       33.98       21.05      4.13 o 
  10   1   1       73.63       71.18      5.54 o 
 -10   2   1        5.23        5.16      4.22 o 
  -9   2   1       33.71       33.34      4.22 o 
  -8   2   1      777.07      773.47      9.19 o 
  -7   2   1       15.07       13.43      2.83 o 
  -6   2   1      203.39      189.24      3.72 o 
  -5   2   1     1582.94     1582.55      8.28 o 
  -4   2   1       22.83       15.85      1.57 o 
  -3   2   1     1376.03     1425.49      7.55 o 
  -2   2   1      154.51      185.85      2.91 o 
  -1   2   1      443.02      488.86      2.44 o 
   0   2   1       25.17       23.67      1.21 o 
   1   2   1     1753.15     1748.95     10.36 o 
   2   2   1     1892.48     1869.24     10.04 o 
   3   2   1        0.87        2.53      1.34 o 
   4   2   1      144.97      122.51      2.46 o 
   5   2   1      203.86      210.13      3.41 o 
   6   2   1      368.82      338.31      5.05 o 
   7   2   1        9.74        7.31      3.42 o 
   8   2   1      101.70      103.87      4.89 o 
   9   2   1        4.71        0.00      4.01 o 
  10   2   1        1.93        2.76      5.96 o 
 -10   3   1        1.93        2.69      6.18 o 
  -9   3   1      134.19      136.20      6.84 o 
  -8   3   1      255.10      263.03      6.38 o 
  -7   3   1      683.67      661.01      7.34 o 
  -6   3   1       34.61       40.21      2.54 o 
  -5   3   1       44.25       62.60      2.36 o 
  -4   3   1      577.59      580.91      4.62 o 
  -3   3   1      133.33       96.81      1.96 o 
  -2   3   1       63.22       68.10      1.60 o 
  -1   3   1    10831.15    11045.09     42.14 o 
   0   3   1     2191.41     2309.02     11.15 o 
   1   3   1      653.13      693.55      4.80 o 
   2   3   1     2634.78     2651.33     19.83 o 
   3   3   1      503.11      459.21      4.01 o 
   4   3   1     1499.82     1595.62     11.54 o 
   5   3   1      156.74      156.94      3.43 o 
   6   3   1       66.67       59.10      3.05 o 
   7   3   1       16.97       18.88      3.10 o 
   8   3   1        0.56        0.00      4.61 o 
   9   3   1      339.19      356.41     10.22 o 
 -10   4   1      273.80      281.24     10.99 o 
  -9   4   1        7.78        7.23      5.79 o 
  -8   4   1      987.96     1000.47     15.65 o 
  -7   4   1       19.45       15.41      3.54 o 
  -6   4   1     1358.97     1326.05      8.56 o 
  -5   4   1      206.74      230.91      3.56 o 
  -4   4   1       27.77       42.74      1.85 o 
  -3   4   1        0.00        0.00      1.03 o 
  -2   4   1       33.47       41.43      1.26 o 
  -1   4   1       84.99       92.11      1.42 o 
   0   4   1     2031.75     2135.88     13.10 o 
   1   4   1        2.28        3.55      1.38 o 
   2   4   1       25.80       18.39      1.22 o 
   3   4   1      435.37      444.35      3.59 o 
   4   4   1       72.97       72.00      1.96 o 
   5   4   1        0.02        1.20      2.06 o 
   6   4   1      184.25      171.26      4.61 o 
   7   4   1        0.30        0.00      3.76 o 
   8   4   1       19.00       16.55      4.78 o 
   9   4   1       57.41       60.80      7.29 o 
 -10   5   1       19.39       21.15      6.73 o 
  -9   5   1       11.40        9.64      6.27 o 
  -8   5   1        8.64        6.94      5.10 o 
  -7   5   1     1264.99     1272.66     14.34 o 
  -6   5   1       81.51       74.45      4.13 o 
  -5   5   1      244.77      251.79      4.37 o 
  -4   5   1      537.69      569.61      5.69 o 
  -3   5   1      529.89      509.54      5.17 o 
  -2   5   1      939.63      973.22      9.24 o 
  -1   5   1     5966.10     6155.26     23.88 o 
   0   5   1        5.51        4.11      0.80 o 
   1   5   1      456.47      485.20      4.72 o 
   2   5   1        5.15        5.10      0.70 o 
   3   5   1       21.73       19.11      1.53 o 
   4   5   1       66.88       75.74      2.64 o 
   5   5   1       95.46      101.24      3.93 o 
   6   5   1       87.35       81.12      4.19 o 
   7   5   1      150.73      137.05      5.99 o 
   8   5   1      142.79      132.76      8.20 o 
   9   5   1       78.60       93.02      8.23 o 
 -10   6   1      117.35      120.57      9.31 o 
  -9   6   1       47.52       46.48      6.52 o 
  -8   6   1      286.65      280.92      9.77 o 
  -7   6   1        3.76        2.40      3.90 o 
  -6   6   1      284.34      256.49      5.75 o 
  -5   6   1       31.94       27.95      2.99 o 
  -4   6   1      161.94      174.22      4.14 o 
  -3   6   1      397.32      422.25      4.87 o 
  -2   6   1      811.01      878.92      5.90 o 
  -1   6   1     1335.41     1469.80      7.06 o 
   0   6   1     1320.37     1351.23      8.73 o 
   1   6   1     1191.66     1286.13      8.23 o 
   2   6   1      298.89      286.14      3.91 o 
   3   6   1       15.34       21.71      2.17 o 
   4   6   1      122.88      122.42      3.51 o 
   5   6   1      109.44       96.34      4.12 o 
   6   6   1       67.82       58.22      4.56 o 
   7   6   1        0.19        0.00      4.61 o 
   8   6   1       58.69       52.49      6.63 o 
   9   6   1       66.18       49.25      7.13 o 
  -9   7   1       51.43       38.79      6.81 o 
  -8   7   1       48.43       32.17      6.17 o 
  -7   7   1      334.59      344.20      8.81 o 
  -6   7   1        2.61        0.00      3.03 o 
  -5   7   1       12.19       10.16      2.92 o 
  -4   7   1      164.28      147.10      4.18 o 
  -3   7   1      140.18      134.13      3.32 o 
  -2   7   1      247.09      258.50      3.67 o 
  -1   7   1      691.83      714.40      4.38 o 
   0   7   1     1323.82     1317.53      8.07 o 
   1   7   1       19.25       23.62      1.75 o 
   2   7   1       58.55       57.47      2.67 o 
   3   7   1       14.35       12.96      2.25 o 
   4   7   1       31.29       31.53      3.09 o 
   5   7   1      125.99      118.55      4.41 o 
   6   7   1      158.31      160.17      6.64 o 
   7   7   1       62.43       56.89      5.81 o 
   8   7   1       73.68       79.23      6.53 o 
   9   7   1       39.13       37.73      7.02 o 
  -9   8   1       53.89       45.17      7.14 o 
  -8   8   1       89.25       72.78      7.05 o 
  -7   8   1       79.81       81.75      5.78 o 
  -6   8   1        1.51        2.95      3.50 o 
  -5   8   1       21.41       17.14      3.34 o 
  -4   8   1      352.29      355.86      5.93 o 
  -3   8   1      109.90      104.05      3.06 o 
  -2   8   1      301.71      311.35      4.33 o 
  -1   8   1     1232.08     1315.58     14.99 o 
   0   8   1      205.44      234.62      5.11 o 
   1   8   1      703.31      776.02      6.62 o 
   2   8   1        2.56        1.99      1.86 o 
   3   8   1       36.22       30.87      2.69 o 
   4   8   1       97.89       92.41      4.14 o 
   5   8   1       47.07       43.24      4.58 o 
   6   8   1        7.38        6.91      4.51 o 
   7   8   1     1053.88     1085.83     15.49 o 
   8   8   1      317.70      319.92     11.07 o 
  -9   9   1      156.74      193.03      9.95 o 
  -8   9   1      343.05      323.39      9.59 o 
  -7   9   1       87.30       92.44      6.20 o 
  -6   9   1        1.33        2.55      3.84 o 
  -5   9   1      120.01      122.93      4.95 o 
  -4   9   1      140.54      164.22      4.76 o 
  -3   9   1      107.74      111.21      3.54 o 
  -2   9   1       11.85       16.11      3.17 o 
  -1   9   1     1149.28     1218.83     11.47 o 
   0   9   1     1415.20     1449.77     14.69 o 
   1   9   1      709.06      736.48      9.54 o 
   2   9   1        3.97        4.51      2.07 o 
   3   9   1       29.45       25.26      2.60 o 
   4   9   1      100.04      108.68      4.57 o 
   5   9   1      217.30      227.09      7.40 o 
   6   9   1     1971.12     2026.58     26.44 o 
   7   9   1      131.63      132.50      7.41 o 
   8   9   1      435.85      415.27     11.23 o 
  -8  10   1      300.19      290.64      9.72 o 
  -7  10   1        3.45        1.06      4.76 o 
  -6  10   1      849.36      861.19     12.96 o 
  -5  10   1      440.78      454.11      7.71 o 
  -4  10   1      195.75      204.12      5.87 o 
  -3  10   1       51.45       50.73      4.72 o 
  -2  10   1      650.90      668.33     12.91 o 
  -1  10   1       43.62       46.40      4.58 o 
   0  10   1     1476.77     1528.08     15.98 o 
   1  10   1      192.35      207.58      8.08 o 
   2  10   1      618.74      609.63      9.60 o 
   3  10   1     1572.15     1628.57     17.14 o 
   4  10   1      596.92      559.19     12.00 o 
   5  10   1      981.28     1009.24     16.56 o 
   6  10   1       43.72       37.62      5.31 o 
   7  10   1      512.10      538.83     12.23 o 
  -8  11   1       78.71       94.34      6.45 o 
  -7  11   1      715.39      748.68     13.83 o 
  -6  11   1      111.54      114.73      6.47 o 
  -5  11   1      591.29      602.57     14.13 o 
  -4  11   1      154.43      149.31      8.61 o 
  -3  11   1     1342.50     1353.81     20.05 o 
  -2  11   1       45.00       35.30      5.35 o 
  -1  11   1     1063.99     1074.03     16.90 o 
   0  11   1      202.80      233.47      8.82 o 
   1  11   1     2182.20     2258.40     23.60 o 
   2  11   1      323.73      337.02      7.82 o 
   3  11   1     1140.88     1144.73     16.70 o 
   4  11   1      178.12      180.61     11.46 o 
   5  11   1       67.43       67.27      5.37 o 
   6  11   1       84.15       95.17      6.77 o 
   7  11   1       67.69       68.04      6.41 o 
  -7  12   1       10.39       23.17      8.49 o 
  -6  12   1      781.02      765.22     20.49 o 
  -5  12   1       58.68       63.15      7.35 o 
  -4  12   1       27.16       25.13      7.20 o 
  -3  12   1        3.98        4.67      5.16 o 
  -2  12   1      551.19      536.30     13.00 o 
  -1  12   1        0.66       10.43      5.85 o 
   0  12   1     2031.44     1975.15     56.82 o 
   1  12   1       47.97       40.44      7.79 o 
   2  12   1     1020.32      988.61     17.08 o 
   3  12   1      275.15      284.92      8.99 o 
   4  12   1     1168.33     1174.67     46.08 o 
   5  12   1      327.39      332.08     21.75 o 
   6  12   1      197.95      218.72     13.88 o 
  -6  13   1      184.81      195.34     13.94 o 
  -5  13   1      210.76      203.48     12.75 o 
  -4  13   1       44.55       38.59      8.52 o 
  -3  13   1      291.39      263.41     13.28 o 
  -2  13   1        3.45        0.05      5.45 o 
  -1  13   1     1103.84     1072.05     23.13 o 
   0  13   1        3.85       16.71      7.58 o 
   1  13   1      270.35      249.75     13.06 o 
   2  13   1        0.26        1.41      6.76 o 
   3  13   1       28.12       28.67      7.95 o 
   4  13   1        1.83        1.33      7.92 o 
   5  13   1      144.73      146.83     13.46 o 
  -5  14   1       67.12       55.36     13.29 o 
  -4  14   1       27.22       29.68      8.49 o 
  -3  14   1       73.26       65.75      9.30 o 
  -2  14   1       62.25       55.10      7.12 o 
  -1  14   1       60.80       68.55      9.40 o 
   0  14   1      108.55      112.82     10.45 o 
   1  14   1       80.99       83.94      9.61 o 
   2  14   1       79.36       71.89      9.07 o 
   3  14   1       54.35       61.99     12.94 o 
   4  14   1        2.00        8.26     12.32 o 
  -4  15   1        1.53        0.00      8.46 o 
  -3  15   1        0.40        3.55      7.87 o 
  -2  15   1       66.05       61.73      9.13 o 
  -1  15   1       94.28       92.19     10.48 o 
   0  15   1      123.91      125.93     11.03 o 
   1  15   1        3.32        6.26      7.97 o 
   2  15   1       51.38       49.77      8.82 o 
   3  15   1        0.16        0.00     12.07 o 
  -1  16   1      133.29      125.78     11.95 o 
   0  16   1       15.31        1.73      8.56 o 
   1  16   1       40.61       39.28      9.13 o 
 -10   0   2       45.58       51.42      7.27 o 
  -8   0   2      927.44      906.66     12.21 o 
  -6   0   2     2597.53     2445.65     16.14 o 
  -4   0   2    10178.00    10161.06     71.46 o 
  -2   0   2    43536.71    43402.26     93.97 o 
   0   0   2    16098.73    16579.67     99.59 o 
   2   0   2     9752.35     9790.95     53.88 o 
   4   0   2     3130.62     3321.49     20.36 o 
   6   0   2        1.83        0.00      3.29 o 
   8   0   2      140.94      138.15      7.65 o 
 -11   1   2       35.82       28.81      5.10 o 
 -10   1   2       17.81       17.79      4.37 o 
  -9   1   2      875.53      864.06     10.32 o 
  -8   1   2     1341.32     1327.33     10.32 o 
  -7   1   2     3016.68     2978.55     13.77 o 
  -6   1   2     2045.29     2006.38     10.86 o 
  -5   1   2     3078.32     2956.79     11.77 o 
  -4   1   2     2103.49     2207.02      8.13 o 
  -3   1   2     3484.35     3347.25     11.37 o 
  -2   1   2      127.95      117.44      2.10 o 
  -1   1   2     3211.45     3130.06     13.04 o 
   0   1   2    10123.15    10401.63     34.28 o 
   1   1   2     3960.62     4083.04     14.57 o 
   2   1   2      504.05      521.42      4.50 o 
   3   1   2     3735.78     3868.94     13.92 o 
   4   1   2       58.10       72.23      2.91 o 
   5   1   2     1014.19      971.19      8.40 o 
   6   1   2      273.25      258.13      4.56 o 
   7   1   2       43.34       50.51      3.30 o 
   8   1   2      118.34      117.93      5.43 o 
   9   1   2       80.62       88.44      5.42 o 
 -11   2   2       98.52      109.30      7.29 o 
 -10   2   2      160.86      164.66      6.73 o 
  -9   2   2        0.22        0.00      3.50 o 
  -8   2   2     1600.90     1573.56     11.78 o 
  -7   2   2      122.92      101.32      3.73 o 
  -6   2   2      382.01      355.90      5.00 o 
  -5   2   2     1018.27     1130.11      6.88 o 
  -4   2   2      307.96      308.22      3.09 o 
  -3   2   2       74.31       53.92      1.63 o 
  -2   2   2      309.24      391.24      3.31 o 
  -1   2   2       71.50       73.14      1.67 o 
   0   2   2      965.50      989.50      4.61 o 
   1   2   2       54.04       73.20      1.85 o 
   2   2   2     2208.84     2188.11      8.38 o 
   3   2   2      664.74      667.73      5.70 o 
   4   2   2        0.03        0.00      2.01 o 
   5   2   2      558.25      544.26      6.54 o 
   6   2   2       43.71       38.38      2.81 o 
   7   2   2     1030.89     1029.72      9.32 o 
   8   2   2      115.93      117.19      5.31 o 
   9   2   2      427.48      446.07     11.77 o 
 -11   3   2      128.14      160.45      9.48 o 
 -10   3   2        2.74        4.16      5.65 o 
  -9   3   2        0.03        0.00      3.57 o 
  -8   3   2       14.69       12.51      3.40 o 
  -7   3   2       16.63       14.34      2.98 o 
  -6   3   2      560.99      546.04      5.58 o 
  -5   3   2     1030.39     1117.86      8.98 o 
  -4   3   2      320.37      292.25      3.02 o 
  -3   3   2     1268.07     1370.17      7.09 o 
  -2   3   2     2934.25     2962.55     11.81 o 
  -1   3   2     2619.14     2606.47      8.87 o 
   0   3   2    10399.07    10681.25     46.71 o 
   1   3   2       91.03       94.44      1.99 o 
   2   3   2      491.37      461.82      4.26 o 
   3   3   2      323.20      339.93      3.55 o 
   4   3   2      417.53      389.47      5.04 o 
   5   3   2       18.17       17.17      2.35 o 
   6   3   2      365.07      349.83      4.96 o 
   7   3   2      378.63      377.03      6.82 o 
   8   3   2       78.16       89.26      6.61 o 
   9   3   2       52.21       63.48      6.95 o 
 -10   4   2       35.53       38.39      6.94 o 
  -9   4   2       73.54       74.64      7.08 o 
  -8   4   2       59.36       57.38      5.16 o 
  -7   4   2      556.67      536.13      7.07 o 
  -6   4   2      247.38      245.77      4.40 o 
  -5   4   2        3.50        4.73      1.64 o 
  -4   4   2      271.33      296.08      2.93 o 
  -3   4   2      181.60      158.94      2.21 o 
  -2   4   2       31.75       29.67      1.26 o 
  -1   4   2     5249.45     5405.70     17.53 o 
   0   4   2        8.03        5.41      0.99 o 
   1   4   2     1175.28     1187.37     10.50 o 
   2   4   2        4.43        2.75      1.26 o 
   3   4   2      336.84      307.76      3.53 o 
   4   4   2        0.81        0.00      2.02 o 
   5   4   2     1190.87     1168.90      8.12 o 
   6   4   2       67.89       69.45      4.22 o 
   7   4   2      769.96      750.97      9.95 o 
   8   4   2        0.43        0.00      5.08 o 
   9   4   2      374.85      384.89     11.14 o 
 -10   5   2        8.17        9.31      6.10 o 
  -9   5   2       73.62       72.20      7.09 o 
  -8   5   2       53.08       57.73      5.16 o 
  -7   5   2      100.55      103.28      5.48 o 
  -6   5   2       17.74       10.93      2.82 o 
  -5   5   2      137.46      130.41      3.08 o 
  -4   5   2       44.28       50.41      1.79 o 
  -3   5   2      309.33      316.14      3.06 o 
  -2   5   2     1439.13     1501.95      6.06 o 
  -1   5   2      350.88      343.00      2.86 o 
   0   5   2     6715.27     7257.82     24.54 o 
   1   5   2       86.36       81.19      1.80 o 
   2   5   2      297.00      281.10      3.45 o 
   3   5   2      146.26      153.15      3.10 o 
   4   5   2      332.96      352.06      6.71 o 
   5   5   2      160.71      159.26      5.57 o 
   6   5   2     1029.21     1036.70     10.81 o 
   7   5   2      124.57      100.26      4.97 o 
   8   5   2      154.01      157.41      7.91 o 
   9   5   2        0.04        0.00      6.87 o 
 -10   6   2       49.37       66.70      7.33 o 
  -9   6   2       85.15       75.15      7.31 o 
  -8   6   2      281.49      295.37      8.63 o 
  -7   6   2      969.36      959.35     10.60 o 
  -6   6   2      221.93      210.07      5.46 o 
  -5   6   2       67.85       70.55      3.44 o 
  -4   6   2       26.84       22.59      2.42 o 
  -3   6   2       70.77       73.66      1.73 o 
  -2   6   2       52.67       43.47      1.62 o 
  -1   6   2     1141.66     1149.03      7.45 o 
   0   6   2        1.32        3.69      1.08 o 
   1   6   2       20.48       22.10      1.63 o 
   2   6   2      208.71      196.36      4.07 o 
   3   6   2      160.82      140.48      4.52 o 
   4   6   2      121.70      116.99      4.74 o 
   5   6   2      250.51      248.00      5.70 o 
   6   6   2      107.17       94.89      4.62 o 
   7   6   2       23.66       23.37      3.82 o 
   8   6   2       81.40       74.19      7.23 o 
 -10   7   2       26.50       31.99      6.92 o 
  -9   7   2      597.51      602.80     14.02 o 
  -8   7   2       14.87       14.11      5.63 o 
  -7   7   2      682.61      681.39      9.33 o 
  -6   7   2       12.87       13.26      3.12 o 
  -5   7   2        0.80        0.34      2.73 o 
  -4   7   2        1.92        0.18      2.33 o 
  -3   7   2      183.34      243.38      4.11 o 
  -2   7   2        0.61        1.57      1.32 o 
  -1   7   2      593.75      791.73      4.89 o 
   0   7   2       80.77       62.11      2.36 o 
   1   7   2        8.39        1.48      1.99 o 
   2   7   2        1.30        0.00      2.42 o 
   3   7   2      153.14      140.55      4.76 o 
   4   7   2      159.62      157.61      5.08 o 
   5   7   2      104.72       99.72      4.45 o 
   6   7   2        3.67        2.20      3.57 o 
   7   7   2       83.04       75.01      5.67 o 
   8   7   2       61.20       69.77      6.78 o 
  -9   8   2      153.02      134.66      7.64 o 
  -8   8   2      506.14      558.97     11.78 o 
  -7   8   2      212.88      189.62      5.96 o 
  -6   8   2       89.68       94.82      4.22 o 
  -5   8   2      212.62      217.08      5.10 o 
  -4   8   2        4.26        0.87      2.60 o 
  -3   8   2      278.04      285.54      4.63 o 
  -2   8   2       63.13       48.78      2.55 o 
  -1   8   2      102.58      120.28      5.11 o 
   0   8   2      183.44      177.22      3.56 o 
   1   8   2      227.30      208.95      4.15 o 
   2   8   2      176.21      168.08      4.35 o 
   3   8   2      567.87      578.94      8.46 o 
   4   8   2      154.52      159.84      5.27 o 
   5   8   2       94.56      103.23      4.97 o 
   6   8   2      420.71      409.03      8.53 o 
   7   8   2      112.81      112.55      7.14 o 
   8   8   2        0.01        0.00      6.20 o 
  -9   9   2       16.16       20.35      5.77 o 
  -8   9   2        5.19        6.69      5.18 o 
  -7   9   2      612.68      631.25      9.75 o 
  -6   9   2      182.86      185.12      5.68 o 
  -5   9   2       36.01       40.52      3.54 o 
  -4   9   2      159.60      151.41      4.27 o 
  -3   9   2       40.02       44.74      3.01 o 
  -2   9   2      227.78      235.99      6.86 o 
  -1   9   2     1154.45     1224.81     13.93 o 
   0   9   2      595.68      613.01      8.78 o 
   1   9   2      145.45      142.95      4.39 o 
   2   9   2      125.50      126.65      4.52 o 
   3   9   2     1178.01     1197.90     12.20 o 
   4   9   2       15.51       17.42      3.54 o 
   5   9   2      206.95      211.32      6.68 o 
   6   9   2        1.55        5.47      4.45 o 
   7   9   2       35.34       34.65      5.90 o 
  -8  10   2      179.07      185.70      7.54 o 
  -7  10   2       52.38       48.43      4.98 o 
  -6  10   2      168.97      172.80      5.87 o 
  -5  10   2       66.63       67.16      4.10 o 
  -4  10   2     1920.18     1906.97     21.99 o 
  -3  10   2      176.66      177.26      6.26 o 
  -2  10   2      227.75      237.47      7.33 o 
  -1  10   2       72.15       66.19      5.11 o 
   0  10   2       71.76       60.65      5.15 o 
   1  10   2       57.35       54.31      4.94 o 
   2  10   2      165.24      149.51      7.86 o 
   3  10   2        9.18        9.19      3.04 o 
   4  10   2       10.49        8.14      3.49 o 
   5  10   2      202.60      215.27      6.67 o 
   6  10   2      133.78      140.94      7.51 o 
   7  10   2      195.07      192.98      9.02 o 
  -8  11   2        1.43        0.83      4.87 o 
  -7  11   2        3.38        4.58      4.48 o 
  -6  11   2      518.97      510.26     12.15 o 
  -5  11   2      285.19      263.41      9.22 o 
  -4  11   2      585.63      560.57     16.84 o 
  -3  11   2      253.09      242.45      9.31 o 
  -2  11   2      148.32      156.47      6.58 o 
  -1  11   2        3.13        3.00      4.13 o 
   0  11   2       67.87       72.14      5.70 o 
   1  11   2       27.60       29.93      5.65 o 
   2  11   2       57.62       55.66      6.40 o 
   3  11   2        0.05        0.00      5.61 o 
   4  11   2       25.07       29.96      4.32 o 
   5  11   2       50.54       54.25      5.45 o 
   6  11   2      126.66      139.98      7.64 o 
  -7  12   2        6.53        0.00      7.06 o 
  -6  12   2      152.96      138.77      8.04 o 
  -5  12   2        0.51        0.00      7.58 o 
  -4  12   2      625.98      592.62     18.26 o 
  -3  12   2        2.46        2.48      7.11 o 
  -2  12   2      265.18      252.31      9.74 o 
  -1  12   2      708.68      699.99     15.04 o 
   0  12   2      503.80      450.21     12.16 o 
   1  12   2      128.16      123.72      7.79 o 
   2  12   2      401.42      417.37     15.25 o 
   3  12   2       62.77       55.95      6.88 o 
   4  12   2      326.66      343.06     18.87 o 
   5  12   2       51.05       37.89      9.22 o 
   6  12   2      387.41      383.48     11.95 o 
  -6  13   2      115.83      108.90     11.05 o 
  -5  13   2       78.16       88.23     10.59 o 
  -4  13   2        3.86        2.82      7.75 o 
  -3  13   2      264.73      273.27     13.99 o 
  -2  13   2       62.04       64.80      6.80 o 
  -1  13   2      532.19      504.09     13.72 o 
   0  13   2      341.62      338.93     14.47 o 
   1  13   2      247.12      240.45     10.24 o 
   2  13   2       34.76       28.22      8.01 o 
   3  13   2      132.23      107.72     11.00 o 
   4  13   2       13.41       13.46     12.01 o 
   5  13   2        3.55        4.21     10.05 o 
  -5  14   2        9.38        8.46      7.78 o 
  -4  14   2       55.95       66.26     10.07 o 
  -3  14   2        3.83        0.00      7.42 o 
  -2  14   2        0.49        0.00      5.58 o 
  -1  14   2       50.25       61.68      8.25 o 
   0  14   2       77.72       96.35     10.20 o 
   1  14   2        8.92       11.18      7.95 o 
   2  14   2       16.10       22.63     11.84 o 
   3  14   2       50.55       62.26      9.42 o 
   4  14   2       22.31       17.36     13.05 o 
  -4  15   2      104.53      105.43     11.73 o 
  -3  15   2       50.69       45.82      9.12 o 
  -2  15   2        1.69        2.65      8.47 o 
  -1  15   2        7.43        7.74      7.77 o 
   0  15   2      199.82      190.73     13.37 o 
   1  15   2      193.58      179.24     12.90 o 
   2  15   2        0.02        1.54     10.96 o 
 -11   0   3       16.31       19.45      6.41 o 
  -9   0   3      177.08      186.43      6.37 o 
  -7   0   3      324.25      307.99      6.43 o 
  -5   0   3      386.21      474.04      6.27 o 
  -3   0   3      607.75      671.76      7.62 o 
  -1   0   3    18730.54    18883.29     87.15 o 
   1   0   3      984.44      968.08      7.95 o 
   3   0   3      682.96      684.82      9.69 o 
   5   0   3      392.81      383.98      9.15 o 
   7   0   3        0.39        2.35      4.09 o 
   9   0   3      815.36      950.26     18.04 o 
 -11   1   3       36.31       43.85      5.00 o 
 -10   1   3       72.17       61.21      3.94 o 
  -9   1   3       51.15       45.90      3.43 o 
  -8   1   3      899.10      843.75      7.97 o 
  -7   1   3       59.55       59.37      2.89 o 
  -6   1   3      484.09      526.85      5.12 o 
  -5   1   3      463.74      476.75      4.04 o 
  -4   1   3      750.47      846.52      5.80 o 
  -3   1   3        0.05        0.77      1.67 o 
  -2   1   3     1032.36     1182.52      6.52 o 
  -1   1   3     3228.22     3220.06     13.83 o 
   0   1   3      159.63      167.65      2.40 o 
   1   1   3     1271.93     1305.85      6.25 o 
   2   1   3     1980.38     1970.58      9.38 o 
   3   1   3      860.09      879.92      7.59 o 
   4   1   3      208.13      205.20      4.29 o 
   5   1   3       88.19       88.07      3.82 o 
   6   1   3      233.11      228.14      5.50 o 
   7   1   3      121.01      116.31      4.13 o 
   8   1   3      278.56      293.36      5.99 o 
   9   1   3        0.09        0.11      4.67 o 
 -11   2   3        8.63        8.75      4.33 o 
 -10   2   3        1.30        0.00      3.73 o 
  -9   2   3        1.36        0.08      2.96 o 
  -8   2   3       51.02       43.90      3.20 o 
  -7   2   3        6.74        6.57      2.48 o 
  -6   2   3        2.13        1.54      1.94 o 
  -5   2   3      887.46      967.80      5.81 o 
  -4   2   3     2207.29     2239.76      9.30 o 
  -3   2   3       31.99       23.94      1.68 o 
  -2   2   3      173.54      145.79      2.46 o 
  -1   2   3      656.03      606.73      3.93 o 
   0   2   3      670.39      625.43      4.47 o 
   1   2   3      979.32     1079.75      6.48 o 
   2   2   3      616.60      600.64      5.19 o 
   3   2   3       80.14       93.16      2.86 o 
   4   2   3        3.44        9.73      2.57 o 
   5   2   3      104.62      118.42      4.07 o 
   6   2   3        0.87        0.00      3.11 o 
   7   2   3       67.54       60.63      3.47 o 
   8   2   3       21.75       21.24      4.52 o 
   9   2   3       47.75       53.32      6.73 o 
 -11   3   3       23.85       38.17      6.17 o 
 -10   3   3       45.06       31.95      4.70 o 
  -9   3   3       35.86       39.15      3.58 o 
  -8   3   3       15.59       19.37      3.35 o 
  -7   3   3      114.75      114.21      3.55 o 
  -6   3   3       75.10       67.71      2.63 o 
  -5   3   3      995.81      993.04      6.20 o 
  -4   3   3      151.41      140.76      2.33 o 
  -3   3   3       28.60       16.75      1.37 o 
  -2   3   3      107.10      102.32      2.01 o 
  -1   3   3     3571.72     3861.39     13.64 o 
   0   3   3       69.76       74.16      1.91 o 
   1   3   3      311.63      300.37      3.40 o 
   2   3   3      741.15      859.67      6.39 o 
   3   3   3      991.15      995.59      7.28 o 
   4   3   3       91.16       94.36      3.44 o 
   5   3   3        3.77        4.71      2.81 o 
   6   3   3        0.31        0.11      2.58 o 
   7   3   3       28.20       27.06      4.10 o 
   8   3   3       19.42       15.78      4.78 o 
 -11   4   3      118.43      117.65      7.46 o 
 -10   4   3      323.44      335.88      9.18 o 
  -9   4   3       56.73       52.87      4.84 o 
  -8   4   3     1269.31     1264.85     10.69 o 
  -7   4   3       10.42       10.94      2.79 o 
  -6   4   3      472.90      460.95      5.24 o 
  -5   4   3        0.99        1.62      1.79 o 
  -4   4   3       86.82       74.83      2.25 o 
  -3   4   3       13.00       12.42      1.42 o 
  -2   4   3        6.30       11.56      1.36 o 
  -1   4   3       12.08       11.93      1.31 o 
   0   4   3      173.24      204.82      2.74 o 
   1   4   3        2.02        5.15      1.46 o 
   2   4   3      969.69      994.58      7.24 o 
   3   4   3       10.78        5.23      2.01 o 
   4   4   3       86.68       99.89      3.51 o 
   5   4   3        0.86        0.97      3.30 o 
   6   4   3      718.70      699.81     11.72 o 
   7   4   3        0.29        0.00      3.87 o 
   8   4   3      107.95       93.77      5.99 o 
 -10   5   3       35.78       36.43      6.31 o 
  -9   5   3      844.49      827.14     12.37 o 
  -8   5   3      317.34      310.03      7.74 o 
  -7   5   3     1106.33     1106.64     11.38 o 
  -6   5   3      889.66      899.12      7.12 o 
  -5   5   3     3103.40     3205.62     16.83 o 
  -4   5   3      836.61      820.49      5.80 o 
  -3   5   3      297.68      293.88      3.26 o 
  -2   5   3      543.61      554.43      4.43 o 
  -1   5   3      286.73      299.20      3.07 o 
   0   5   3      647.14      621.40      5.37 o 
   1   5   3        2.45       10.37      1.54 o 
   2   5   3        0.10        0.00      1.72 o 
   3   5   3      170.36      196.98      4.39 o 
   4   5   3       37.98       31.43      3.75 o 
   5   5   3      279.22      260.93      6.96 o 
   6   5   3      336.49      339.84      8.24 o 
   7   5   3      130.42      111.07      5.75 o 
   8   5   3       96.78       99.13      6.37 o 
 -10   6   3       47.79       46.24      5.70 o 
  -9   6   3       89.07       90.74      5.54 o 
  -8   6   3      391.74      374.54      7.99 o 
  -7   6   3      702.77      701.75      9.48 o 
  -6   6   3      193.73      184.73      4.90 o 
  -5   6   3      298.30      302.25      5.42 o 
  -4   6   3      754.72      742.19      5.62 o 
  -3   6   3     1071.80     1122.36      6.52 o 
  -2   6   3        5.26        3.07      1.50 o 
  -1   6   3     5878.71     6228.95     26.91 o 
   0   6   3      468.38      510.15      5.39 o 
   1   6   3     2870.67     2953.06     14.75 o 
   2   6   3      938.23      938.47      9.55 o 
   3   6   3     1047.68     1053.36     10.98 o 
   4   6   3        0.84        0.04      3.50 o 
   5   6   3       32.70       35.62      4.37 o 
   6   6   3      100.49       96.33      4.96 o 
   7   6   3        1.53        6.43      4.03 o 
   8   6   3        4.60        0.00      5.23 o 
 -10   7   3      101.71       83.63      7.03 o 
  -9   7   3       17.19       15.05      5.11 o 
  -8   7   3      901.52      879.98     11.43 o 
  -7   7   3        0.02        0.00      3.27 o 
  -6   7   3      249.63      224.25      5.31 o 
  -5   7   3      483.04      474.67      6.66 o 
  -4   7   3      422.86      413.55      6.25 o 
  -3   7   3        0.31        2.19      2.04 o 
  -2   7   3     1412.08     1451.73      7.39 o 
  -1   7   3       82.96       69.60      2.10 o 
   0   7   3      607.29      625.69      6.14 o 
   1   7   3      315.06      305.87      5.21 o 
   2   7   3     1130.87     1175.19     11.04 o 
   3   7   3       68.35       65.71      4.30 o 
   4   7   3      481.68      474.44      7.96 o 
   5   7   3       60.83       62.14      5.00 o 
   6   7   3      159.92      163.47      5.95 o 
   7   7   3        9.65        1.89      4.54 o 
   8   7   3      366.23      384.95     12.77 o 
 -10   8   3       23.99       20.50      6.13 o 
  -9   8   3       40.47       41.39      6.23 o 
  -8   8   3        2.73        2.85      4.14 o 
  -7   8   3      412.88      407.69      7.34 o 
  -6   8   3      253.80      253.99      5.80 o 
  -5   8   3      379.01      396.07      6.39 o 
  -4   8   3      348.66      358.24      6.05 o 
  -3   8   3     1546.36     1583.82     10.75 o 
  -2   8   3      537.04      582.92      9.70 o 
  -1   8   3     2740.39     2852.19     13.67 o 
   0   8   3       62.75       69.48      2.97 o 
   1   8   3      444.84      448.72      6.37 o 
   2   8   3      398.11      406.80      7.21 o 
   3   8   3      118.60      114.29      5.10 o 
   4   8   3       67.42       61.82      4.52 o 
   5   8   3      502.32      505.82      9.67 o 
   6   8   3      170.08      180.64      6.71 o 
   7   8   3      375.41      394.03      9.43 o 
  -9   9   3       91.48       88.96      6.97 o 
  -8   9   3      296.97      309.85      8.63 o 
  -7   9   3      378.04      371.58      7.90 o 
  -6   9   3      198.15      200.23      5.37 o 
  -5   9   3        2.46        3.09      3.15 o 
  -4   9   3        1.33        2.13      3.10 o 
  -3   9   3       70.80       67.49      4.96 o 
  -2   9   3     1070.25     1090.28     13.53 o 
  -1   9   3       72.85       77.83      5.28 o 
   0   9   3     2633.59     2723.91     35.84 o 
   1   9   3        3.98        6.56      2.73 o 
   2   9   3     2103.40     2181.87     15.71 o 
   3   9   3      821.79      831.01     10.79 o 
   4   9   3     1891.33     1941.29     17.13 o 
   5   9   3       96.66       90.22      5.29 o 
   6   9   3      402.79      400.81     10.28 o 
   7   9   3       28.62       31.60      4.92 o 
  -9  10   3      230.75      204.25      9.07 o 
  -8  10   3      187.05      178.57      7.23 o 
  -7  10   3      352.39      368.71      8.11 o 
  -6  10   3      395.40      398.81      7.93 o 
  -5  10   3       69.91       60.43      5.76 o 
  -4  10   3      468.72      460.35     11.92 o 
  -3  10   3      125.93      124.67      6.12 o 
  -2  10   3      428.86      420.93      9.42 o 
  -1  10   3      909.50      900.17     13.38 o 
   0  10   3      253.04      256.61      8.07 o 
   1  10   3     2041.10     2045.93     38.51 o 
   2  10   3      296.63      279.29      7.18 o 
   3  10   3     2129.57     2239.88     22.17 o 
   4  10   3       10.25       12.01      4.33 o 
   5  10   3      332.52      336.26      8.18 o 
   6  10   3       41.22       35.57      4.85 o 
  -8  11   3       33.90       37.18      5.01 o 
  -7  11   3      121.45      118.62      6.23 o 
  -6  11   3        0.18        0.00      6.30 o 
  -5  11   3     1375.20     1302.54     20.30 o 
  -4  11   3       43.93       37.78      6.50 o 
  -3  11   3     1022.11     1024.76     21.95 o 
  -2  11   3      143.54      149.49      6.69 o 
  -1  11   3      379.94      366.96      9.51 o 
   0  11   3       14.26       10.42      4.88 o 
   1  11   3      695.58      644.66     17.56 o 
   2  11   3       14.14       13.31      7.40 o 
   3  11   3        0.06        0.00      5.63 o 
   4  11   3        5.29        4.40      3.70 o 
   5  11   3       30.89       23.63      4.47 o 
   6  11   3        7.78        7.84      4.87 o 
  -7  12   3       24.84       26.34      6.74 o 
  -6  12   3       53.40       51.30      7.28 o 
  -5  12   3       69.51       56.21      9.15 o 
  -4  12   3       24.17       17.27      7.63 o 
  -3  12   3        3.96        8.44      7.45 o 
  -2  12   3      165.37      147.32      6.86 o 
  -1  12   3       28.97       22.47      4.98 o 
   0  12   3      213.37      198.26      8.07 o 
   1  12   3      716.36      732.32     19.43 o 
   2  12   3     1413.50     1422.14     27.23 o 
   3  12   3      507.94      505.72     17.98 o 
   4  12   3      310.96      312.32     12.25 o 
   5  12   3       20.91       20.11      8.39 o 
  -6  13   3       56.45       53.63      9.96 o 
  -5  13   3      585.68      589.12     19.90 o 
  -4  13   3       19.83       25.31      8.70 o 
  -3  13   3      121.31      119.39     15.39 o 
  -2  13   3       47.10       47.83      6.68 o 
  -1  13   3       42.49       24.16      5.42 o 
   0  13   3      193.99      192.69      9.71 o 
   1  13   3        1.39        1.16      7.21 o 
   2  13   3        0.16        5.44      7.54 o 
   3  13   3       39.28       31.28      9.34 o 
   4  13   3      200.69      181.25     24.50 o 
  -5  14   3       11.60       10.79      9.23 o 
  -4  14   3      155.42      150.26     12.10 o 
  -3  14   3       77.54       72.65     10.53 o 
  -2  14   3        0.33        0.00      5.87 o 
  -1  14   3       48.66       51.94      7.39 o 
   0  14   3       18.73       25.39      8.19 o 
   1  14   3      263.91      289.06     19.89 o 
   2  14   3       35.89       42.80      9.06 o 
   3  14   3       68.48       70.84     10.57 o 
  -4  15   3        0.55        0.00     13.79 o 
  -3  15   3        0.25        7.50      8.87 o 
  -2  15   3      368.25      361.91     16.78 o 
  -1  15   3       44.85       56.81      9.29 o 
   0  15   3      499.09      548.38     27.65 o 
   1  15   3        0.10        4.40     11.00 o 
 -10   0   4       23.53       20.92      4.88 o 
  -8   0   4      806.42      846.08     10.71 o 
  -6   0   4     1385.91     1389.97     11.39 o 
  -4   0   4       46.07       55.39      3.68 o 
  -2   0   4       12.53       17.44      2.38 o 
   0   0   4       17.62       20.20      2.07 o 
   2   0   4     2536.99     2793.91     16.23 o 
   4   0   4      245.76      264.55      7.68 o 
   6   0   4      287.09      273.97      8.29 o 
   8   0   4      153.69      167.40      7.49 o 
 -11   1   4      191.77      201.16      6.42 o 
 -10   1   4      300.73      273.86      6.14 o 
  -9   1   4       84.66       69.89      3.68 o 
  -8   1   4      425.70      428.20      5.97 o 
  -7   1   4        5.81        9.41      2.40 o 
  -6   1   4      125.45      138.47      3.27 o 
  -5   1   4     3217.26     3475.83     14.07 o 
  -4   1   4      277.12      292.16      4.20 o 
  -3   1   4       94.95       89.48      2.41 o 
  -2   1   4      273.46      250.97      3.11 o 
  -1   1   4       25.97       35.92      1.71 o 
   0   1   4       33.77       26.70      1.49 o 
   1   1   4     1286.25     1319.89      6.90 o 
   2   1   4       45.00       39.48      2.27 o 
   3   1   4        1.59        7.77      2.41 o 
   4   1   4      170.24      171.10      4.79 o 
   5   1   4       54.07       36.57      3.46 o 
   6   1   4        2.02        1.17      3.29 o 
   7   1   4      115.62      113.80      4.71 o 
   8   1   4       31.44       41.84      4.04 o 
 -11   2   4       58.06       56.55      4.57 o 
 -10   2   4      280.67      278.18      6.27 o 
  -9   2   4      478.15      463.92      6.63 o 
  -8   2   4       35.16       41.66      3.19 o 
  -7   2   4      375.06      356.01      5.12 o 
  -6   2   4      465.92      474.07      5.85 o 
  -5   2   4      479.82      453.71      4.49 o 
  -4   2   4      266.88      265.78      4.27 o 
  -3   2   4       63.35       78.40      2.61 o 
  -2   2   4     1401.19     1482.29      7.19 o 
  -1   2   4     1677.61     1785.10      7.55 o 
   0   2   4      877.70      930.90      5.34 o 
   1   2   4      819.02      779.26      5.47 o 
   2   2   4      132.27      130.18      3.36 o 
   3   2   4     1052.06     1068.42      8.10 o 
   4   2   4        0.02        1.12      2.81 o 
   5   2   4      665.34      701.85      8.34 o 
   6   2   4       39.07       40.46      3.84 o 
   7   2   4      435.14      471.78      7.30 o 
   8   2   4        7.21       13.99      5.10 o 
 -11   3   4        3.76        0.00      4.87 o 
 -10   3   4      148.53      143.15      5.11 o 
  -9   3   4       33.83       28.27      3.41 o 
  -8   3   4     1890.38     1849.15     12.81 o 
  -7   3   4      147.70      141.91      4.27 o 
  -6   3   4      765.45      752.24      6.94 o 
  -5   3   4        0.12        2.16      1.87 o 
  -4   3   4     1058.19     1020.27      7.09 o 
  -3   3   4      256.30      271.02      3.63 o 
  -2   3   4     4119.29     4140.17     15.14 o 
  -1   3   4      122.98      114.14      2.13 o 
   0   3   4     1815.99     1792.12     11.23 o 
   1   3   4        1.82        6.27      1.53 o 
   2   3   4     4080.99     4140.98     22.41 o 
   3   3   4      106.63       98.55      3.37 o 
   4   3   4      314.29      306.54      5.53 o 
   5   3   4      284.08      259.85      5.61 o 
   6   3   4        7.20       11.85      3.86 o 
   7   3   4        0.31        0.00      4.68 o 
   8   3   4      632.83      728.09     12.51 o 
 -11   4   4      252.84      256.94      8.74 o 
 -10   4   4      315.89      302.36      8.12 o 
  -9   4   4      471.99      458.28      8.57 o 
  -8   4   4      222.32      213.14      5.33 o 
  -7   4   4      650.70      628.35      7.07 o 
  -6   4   4       51.71       54.49      2.77 o 
  -5   4   4     1212.67     1143.88      7.74 o 
  -4   4   4       73.53       70.06      2.61 o 
  -3   4   4     1623.21     1628.97      7.56 o 
  -2   4   4        5.51        7.23      1.82 o 
  -1   4   4     5400.64     5658.88     17.05 o 
   0   4   4       26.68       22.71      1.85 o 
   1   4   4     5418.52     5612.51     16.90 o 
   2   4   4      100.99       96.38      3.11 o 
   3   4   4     1438.33     1421.86      9.40 o 
   4   4   4        2.65        1.96      2.60 o 
   5   4   4      200.62      182.64      6.54 o 
   6   4   4       30.53       20.89      4.67 o 
   7   4   4       57.86       61.90      4.99 o 
   8   4   4       26.16       38.48      5.55 o 
 -11   5   4       65.84       84.22      8.69 o 
 -10   5   4       29.99       29.28      4.86 o 
  -9   5   4        1.41        5.37      4.35 o 
  -8   5   4      691.99      692.58      9.90 o 
  -7   5   4      201.80      207.80      5.40 o 
  -6   5   4      455.03      427.33      5.29 o 
  -5   5   4      370.22      365.56      5.04 o 
  -4   5   4     2293.89     2321.28     10.94 o 
  -3   5   4      177.51      185.27      3.20 o 
  -2   5   4     2425.39     2514.05     10.45 o 
  -1   5   4      534.84      573.12      4.55 o 
   0   5   4     1228.61     1225.26      7.05 o 
   1   5   4      220.80      214.94      3.55 o 
   2   5   4     2800.22     2783.95     18.48 o 
   3   5   4       95.61       97.08      4.46 o 
   4   5   4      425.13      416.98      7.72 o 
   5   5   4      216.53      218.00      7.03 o 
   6   5   4        3.44        3.53      4.62 o 
   7   5   4      322.65      305.24      7.87 o 
 -10   6   4       71.61       73.88      5.54 o 
  -9   6   4      507.20      482.40      9.51 o 
  -8   6   4      259.83      251.38      6.91 o 
  -7   6   4      392.32      367.81      7.39 o 
  -6   6   4      755.30      773.82      8.58 o 
  -5   6   4      102.28       99.33      3.30 o 
  -4   6   4      467.06      486.25      5.12 o 
  -3   6   4      104.91       98.24      2.66 o 
  -2   6   4      330.27      328.99      4.06 o 
  -1   6   4       50.83       37.21      1.84 o 
   0   6   4      296.26      314.29      3.91 o 
   1   6   4     1052.77      959.48      8.88 o 
   2   6   4       38.07       29.14      3.84 o 
   3   6   4     1097.04     1087.42     12.00 o 
   4   6   4      104.71      103.62      5.03 o 
   5   6   4       17.66       18.19      4.53 o 
   6   6   4      114.17      117.52      6.64 o 
   7   6   4       26.94       34.55      4.70 o 
 -10   7   4       10.22        8.86      5.52 o 
  -9   7   4       51.10       55.17      5.21 o 
  -8   7   4      104.51      102.56      5.66 o 
  -7   7   4       31.33       35.14      3.64 o 
  -6   7   4       14.31       13.43      3.28 o 
  -5   7   4     1446.79     1404.99     12.51 o 
  -4   7   4       48.23       41.09      3.54 o 
  -3   7   4      157.06      136.65      3.05 o 
  -2   7   4        3.10        2.65      1.77 o 
  -1   7   4      298.81      326.02      4.61 o 
   0   7   4       20.77       23.84      2.73 o 
   1   7   4        0.15        0.00      2.79 o 
   2   7   4       43.73       49.66      4.00 o 
   3   7   4      243.05      229.90      6.64 o 
   4   7   4      258.38      272.42      6.85 o 
   5   7   4      196.83      178.38      6.99 o 
   6   7   4        9.32       17.45      4.89 o 
   7   7   4       54.59       59.61      5.29 o 
 -10   8   4      132.74      169.33      7.91 o 
  -9   8   4      350.09      327.30      8.51 o 
  -8   8   4        8.44       10.05      4.10 o 
  -7   8   4      253.71      252.61      6.33 o 
  -6   8   4      339.38      336.65      6.90 o 
  -5   8   4      364.20      348.66      7.17 o 
  -4   8   4      243.54      244.01      5.80 o 
  -3   8   4      814.41      790.48      8.13 o 
  -2   8   4       14.53       17.66      2.84 o 
  -1   8   4      181.60      173.68      4.65 o 
   0   8   4      112.52      125.49      4.49 o 
   1   8   4      489.88      484.59      7.12 o 
   2   8   4       97.43       97.33      4.89 o 
   3   8   4       89.43       84.34      5.07 o 
   4   8   4        5.13        7.02      3.97 o 
   5   8   4        1.52        1.20      4.76 o 
   6   8   4       56.67       53.11      5.54 o 
  -9   9   4       38.83       42.97      5.70 o 
  -8   9   4       23.28       22.99      4.58 o 
  -7   9   4        9.55       11.64      3.84 o 
  -6   9   4      144.10      140.92      5.27 o 
  -5   9   4      102.85       87.37      4.71 o 
  -4   9   4       52.39       52.90      4.40 o 
  -3   9   4       45.52       42.53      4.70 o 
  -2   9   4     1029.04     1029.17     13.81 o 
  -1   9   4      169.02      149.65      6.72 o 
   0   9   4     1924.19     1928.85     14.32 o 
   1   9   4      526.04      524.46      8.45 o 
   2   9   4       88.30       90.91      4.95 o 
   3   9   4      385.66      371.80      8.37 o 
   4   9   4        3.27        3.15      4.14 o 
   5   9   4       22.52       23.99      4.91 o 
   6   9   4       10.47        8.55      4.61 o 
  -9  10   4       10.21        7.11      5.41 o 
  -8  10   4        0.01        2.73      4.70 o 
  -7  10   4      120.14      132.96      5.61 o 
  -6  10   4      758.65      768.85     12.09 o 
  -5  10   4        8.22        7.18      5.57 o 
  -4  10   4      146.20      138.05      8.20 o 
  -3  10   4       23.78       19.39      5.71 o 
  -2  10   4      295.54      289.09      8.42 o 
  -1  10   4       16.56       11.36      4.46 o 
   0  10   4       47.65       38.41      6.28 o 
   1  10   4        2.57        5.11      5.78 o 
   2  10   4       90.82       90.83      5.64 o 
   3  10   4      268.64      260.10      7.19 o 
   4  10   4       55.79       48.72      4.85 o 
   5  10   4       29.17       31.78      5.83 o 
   6  10   4        0.02        0.00      4.72 o 
  -8  11   4       29.19       40.98      5.47 o 
  -7  11   4       67.54       67.02      7.75 o 
  -6  11   4        0.94        3.82      7.41 o 
  -5  11   4        0.71        2.27      5.98 o 
  -4  11   4       98.89      110.39      7.39 o 
  -3  11   4        1.23        1.58      5.49 o 
  -2  11   4      360.78      329.71     10.83 o 
  -1  11   4       79.04       81.74      6.22 o 
   0  11   4      172.67      158.27      8.68 o 
   1  11   4      121.05      126.96     10.18 o 
   2  11   4      167.93      174.50     11.85 o 
   3  11   4        0.04        0.00      5.13 o 
   4  11   4       85.48       99.59      6.15 o 
   5  11   4       52.22       49.86      4.87 o 
  -7  12   4       32.39       37.07      9.40 o 
  -6  12   4       13.59        9.10      8.05 o 
  -5  12   4       18.56       14.72      8.07 o 
  -4  12   4       16.81       13.09      5.99 o 
  -3  12   4       23.45       29.05      6.23 o 
  -2  12   4       26.29       29.88      5.31 o 
  -1  12   4      269.62      260.16      9.03 o 
   0  12   4      158.76      129.16      8.82 o 
   1  12   4      272.74      270.06     13.87 o 
   2  12   4      198.98      183.06     12.57 o 
   3  12   4      250.33      264.35     14.43 o 
   4  12   4       23.54        8.07      9.35 o 
  -6  13   4      287.74      302.56     15.43 o 
  -5  13   4       19.30       19.80      8.64 o 
  -4  13   4      216.63      220.56     20.34 o 
  -3  13   4       28.72       20.63      6.50 o 
  -2  13   4      195.86      201.20      8.53 o 
  -1  13   4       13.59       12.29      5.26 o 
   0  13   4      145.68      151.56      9.90 o 
   1  13   4        0.23        5.51      7.96 o 
   2  13   4       52.09       39.35      9.46 o 
   3  13   4       67.23       60.22     10.19 o 
  -5  14   4        8.94        2.83      8.78 o 
  -4  14   4       16.33       13.93      8.35 o 
  -3  14   4       20.22        6.50      8.52 o 
  -2  14   4       24.85       24.73      8.19 o 
  -1  14   4        2.47        0.00      5.27 o 
   0  14   4       22.14       22.43      8.56 o 
   1  14   4      300.37      304.62     15.71 o 
   2  14   4       12.30        4.46      9.38 o 
  -3  15   4        2.93        0.00      9.09 o 
  -2  15   4      144.70      160.04     12.84 o 
  -1  15   4       75.07       77.25      8.54 o 
   0  15   4        0.12        9.49      8.71 o 
 -11   0   5       53.58       65.13      6.19 o 
  -9   0   5        3.50        0.00      4.17 o 
  -7   0   5       14.29       15.05      4.44 o 
  -5   0   5      316.79      296.21      6.39 o 
  -3   0   5      256.97      245.75      5.32 o 
  -1   0   5       55.35       50.13      2.89 o 
   1   0   5      794.05      782.76      9.21 o 
   3   0   5      257.12      279.57      6.90 o 
   5   0   5        7.72       17.64      5.44 o 
   7   0   5      311.60      353.49     10.55 o 
 -11   1   5        0.84        0.00      4.04 o 
 -10   1   5       84.39       76.51      4.35 o 
  -9   1   5       48.90       56.44      3.96 o 
  -8   1   5       51.55       45.87      3.37 o 
  -7   1   5       33.62       36.23      3.15 o 
  -6   1   5      185.54      163.74      4.43 o 
  -5   1   5      108.33      107.53      3.48 o 
  -4   1   5       82.10       69.87      2.71 o 
  -3   1   5      489.06      496.09      5.02 o 
  -2   1   5      294.23      333.74      3.81 o 
  -1   1   5       13.89       15.50      1.79 o 
   0   1   5      167.88      144.02      2.61 o 
   1   1   5      286.58      282.28      4.22 o 
   2   1   5      416.03      414.67      5.32 o 
   3   1   5      478.07      506.67      6.68 o 
   4   1   5        9.23        8.25      3.31 o 
   5   1   5       53.92       47.98      3.90 o 
   6   1   5        1.89        1.92      3.64 o 
   7   1   5        1.85        3.64      4.07 o 
 -11   2   5        7.05       11.06      4.06 o 
 -10   2   5      308.63      287.91      6.74 o 
  -9   2   5      290.08      279.25      5.84 o 
  -8   2   5      635.10      620.08      7.48 o 
  -7   2   5      168.08      166.80      4.56 o 
  -6   2   5     1005.95     1071.42      9.00 o 
  -5   2   5     1022.42     1017.65      8.18 o 
  -4   2   5      716.79      748.30      6.72 o 
  -3   2   5      330.92      371.96      4.26 o 
  -2   2   5      304.37      301.98      3.72 o 
  -1   2   5     2707.32     2904.40     10.69 o 
   0   2   5       11.93       13.90      1.84 o 
   1   2   5      442.24      356.08      4.76 o 
   2   2   5      461.28      487.93      6.14 o 
   3   2   5        3.17        5.07      2.61 o 
   4   2   5       37.91       40.03      3.52 o 
   5   2   5      172.00      166.73      5.20 o 
   6   2   5       53.16       49.72      4.41 o 
   7   2   5        2.24        2.11      4.64 o 
 -11   3   5        6.89       22.87      4.79 o 
 -10   3   5       12.21       10.53      3.67 o 
  -9   3   5        2.46        2.82      3.16 o 
  -8   3   5       91.70       93.97      3.84 o 
  -7   3   5        0.81        1.66      2.81 o 
  -6   3   5       97.48       92.56      3.79 o 
  -5   3   5        3.69        2.33      2.43 o 
  -4   3   5       92.91       93.84      2.80 o 
  -3   3   5      928.59      976.89      6.36 o 
  -2   3   5       51.65       34.31      1.85 o 
  -1   3   5     2168.74     2249.54     14.15 o 
   0   3   5        0.02        1.03      1.89 o 
   1   3   5       46.41       37.50      2.38 o 
   2   3   5      142.70      136.38      3.73 o 
   3   3   5       61.10       53.47      3.28 o 
   4   3   5       41.62       38.54      3.34 o 
   5   3   5       39.37       41.59      3.74 o 
   6   3   5       84.64       75.36      5.78 o 
   7   3   5       40.74       30.63      5.66 o 
 -11   4   5       18.90       23.63      4.79 o 
 -10   4   5      105.35      110.37      5.89 o 
  -9   4   5        2.62        1.17      3.21 o 
  -8   4   5        5.52        1.68      2.91 o 
  -7   4   5       79.90       77.87      3.81 o 
  -6   4   5      153.90      142.87      4.41 o 
  -5   4   5       86.74       86.57      3.25 o 
  -4   4   5       40.20       44.33      2.57 o 
  -3   4   5        0.83        0.63      1.79 o 
  -2   4   5        1.96        5.35      1.63 o 
  -1   4   5       96.97      120.33      2.89 o 
   0   4   5        0.07        0.71      1.98 o 
   1   4   5        3.41        3.30      2.11 o 
   2   4   5      268.94      246.23      4.79 o 
   3   4   5       56.96       58.66      3.28 o 
   4   4   5      306.63      299.79      6.50 o 
   5   4   5       53.94       57.60      5.37 o 
   6   4   5      745.78      751.80     12.58 o 
   7   4   5        1.75        6.32      5.23 o 
 -11   5   5      408.21      435.07     10.99 o 
 -10   5   5       54.91       63.06      5.37 o 
  -9   5   5      132.37      131.68      5.97 o 
  -8   5   5      129.06      130.55      5.54 o 
  -7   5   5      303.96      306.40      5.71 o 
  -6   5   5      920.13      925.12      8.37 o 
  -5   5   5      770.60      780.54      7.41 o 
  -4   5   5      607.95      598.27      5.95 o 
  -3   5   5       53.92       49.72      2.58 o 
  -2   5   5      100.44       81.30      2.87 o 
  -1   5   5      553.00      590.96      5.42 o 
   0   5   5      449.62      428.20      4.96 o 
   1   5   5      707.00      711.44      6.49 o 
   2   5   5       68.25       60.16      3.89 o 
   3   5   5      268.52      262.87      6.54 o 
   4   5   5      185.43      192.31      6.24 o 
   5   5   5      260.66      242.92      7.80 o 
   6   5   5       91.85       97.84      6.63 o 
   7   5   5      431.85      456.80     11.24 o 
 -10   6   5       25.26       21.64      4.85 o 
  -9   6   5      254.88      245.59      7.54 o 
  -8   6   5       47.12       42.43      4.62 o 
  -7   6   5      457.03      439.70      9.44 o 
  -6   6   5      547.71      546.17      8.01 o 
  -5   6   5      819.09      797.63      7.13 o 
  -4   6   5      280.62      300.73      4.81 o 
  -3   6   5     1384.58     1388.69      8.94 o 
  -2   6   5      311.64      339.17      4.73 o 
  -1   6   5     1369.46     1357.40      8.85 o 
   0   6   5        1.79        2.87      1.97 o 
   1   6   5     2386.14     2449.60     14.98 o 
   2   6   5      609.96      621.11      9.43 o 
   3   6   5     1383.76     1394.81     13.32 o 
   4   6   5      190.14      185.05      6.31 o 
   5   6   5      186.30      180.89      7.28 o 
   6   6   5        1.54        1.03      4.88 o 
 -10   7   5      346.50      335.25      8.91 o 
  -9   7   5        0.57        4.03      4.51 o 
  -8   7   5      772.08      741.71     11.00 o 
  -7   7   5        2.90        5.70      4.39 o 
  -6   7   5     1200.75     1172.12     12.59 o 
  -5   7   5      168.77      174.78      5.63 o 
  -4   7   5     1458.36     1442.00      9.78 o 
  -3   7   5       94.88       87.97      2.95 o 
  -2   7   5      110.79      113.18      3.26 o 
  -1   7   5       22.60       20.20      3.14 o 
   0   7   5     1119.18     1112.56     11.23 o 
   1   7   5       29.82       34.03      3.48 o 
   2   7   5     2381.21     2360.22     17.65 o 
   3   7   5      112.60      113.60      5.52 o 
   4   7   5      263.92      263.64      7.21 o 
   5   7   5        3.83        2.89      4.79 o 
   6   7   5       49.17       51.11      5.86 o 
 -10   8   5        0.47        0.00      5.09 o 
  -9   8   5      416.50      430.01      9.36 o 
  -8   8   5       13.00       15.45      5.28 o 
  -7   8   5     1273.88     1301.65     14.25 o 
  -6   8   5       61.24       64.57      4.60 o 
  -5   8   5     2926.61     2851.79     21.67 o 
  -4   8   5      118.14      131.74      4.97 o 
  -3   8   5      384.88      380.15      6.82 o 
  -2   8   5       38.54       37.28      3.32 o 
  -1   8   5      109.98      110.40      4.44 o 
   0   8   5      103.61       99.40      4.66 o 
   1   8   5      956.58      920.30     11.17 o 
   2   8   5       94.53       96.34      5.17 o 
   3   8   5      300.87      286.90      7.51 o 
   4   8   5       95.30      103.65      5.58 o 
   5   8   5       88.77       92.60      6.31 o 
   6   8   5      121.73      136.43      7.27 o 
  -9   9   5       71.49       67.59      6.05 o 
  -8   9   5      273.39      269.17      8.98 o 
  -7   9   5       25.56       29.02      4.61 o 
  -6   9   5      345.60      355.91      7.96 o 
  -5   9   5      676.09      683.40      9.79 o 
  -4   9   5      486.88      482.49     12.61 o 
  -3   9   5      666.15      672.60     14.26 o 
  -2   9   5     1458.40     1469.96     25.68 o 
  -1   9   5      124.54      130.83      5.44 o 
   0   9   5     1514.24     1538.41     13.90 o 
   1   9   5        1.93        0.10      3.58 o 
   2   9   5     2202.64     2184.39     19.86 o 
   3   9   5        2.61        1.87      4.07 o 
   4   9   5      458.76      449.53      9.19 o 
   5   9   5       81.40       95.92      6.45 o 
  -9  10   5      189.66      203.87      8.62 o 
  -8  10   5        9.30        9.11      5.07 o 
  -7  10   5        5.52        3.71      4.21 o 
  -6  10   5      104.55       89.14      8.08 o 
  -5  10   5     1395.79     1401.77     21.15 o 
  -4  10   5      406.70      364.42     12.83 o 
  -3  10   5      770.55      774.33     15.92 o 
  -2  10   5       16.66       19.72      5.67 o 
  -1  10   5      309.44      313.06     10.76 o 
   0  10   5      123.92      124.01      8.65 o 
   1  10   5     1280.45     1238.82     13.37 o 
   2  10   5       60.19       63.06      5.62 o 
   3  10   5       90.88       81.13      6.09 o 
   4  10   5       58.34       63.26      5.27 o 
   5  10   5      150.15      164.94      7.62 o 
  -8  11   5       13.34       10.99     12.97 o 
  -7  11   5      111.96      103.23      8.54 o 
  -6  11   5       11.98       13.25      6.23 o 
  -5  11   5     1158.06     1143.31     30.28 o 
  -4  11   5        2.17        6.10      6.02 o 
  -3  11   5       76.14       54.01      7.27 o 
  -2  11   5       34.66       28.61      4.95 o 
  -1  11   5        1.10        6.91      5.74 o 
   0  11   5       36.60       35.39      6.72 o 
   1  11   5      298.62      308.11     14.50 o 
   2  11   5      155.67      153.54     13.70 o 
   3  11   5       81.16       75.55      6.15 o 
   4  11   5       27.19       25.36      5.23 o 
  -7  12   5       42.15       35.34      8.57 o 
  -6  12   5        0.16        1.70      6.72 o 
  -5  12   5       28.38       29.12      6.66 o 
  -4  12   5        0.61        3.34      6.15 o 
  -3  12   5       62.01       63.42      7.56 o 
  -2  12   5      165.42      169.95      8.25 o 
  -1  12   5      262.47      245.69     10.89 o 
   0  12   5       26.61       26.08      6.76 o 
   1  12   5       84.21       82.00     10.97 o 
   2  12   5        0.02        0.00      8.80 o 
   3  12   5       52.39       54.54     10.19 o 
  -6  13   5      108.53      123.17     12.07 o 
  -5  13   5       19.09       15.68      8.85 o 
  -4  13   5       84.17       88.62      8.41 o 
  -3  13   5      140.81      144.72      9.70 o 
  -2  13   5       55.53       56.60      7.75 o 
  -1  13   5      142.52      128.65      8.98 o 
   0  13   5       12.66        8.93      6.64 o 
   1  13   5      144.72      145.90     12.24 o 
   2  13   5       28.36       18.88      9.06 o 
  -5  14   5      418.27      439.03     18.82 o 
  -4  14   5       51.59       53.02     10.24 o 
  -3  14   5       49.38       56.25      8.54 o 
  -2  14   5       30.08       33.82      7.44 o 
  -1  14   5       88.95      106.32      9.17 o 
   0  14   5       25.76       34.05      9.87 o 
   1  14   5       53.80       61.13     11.21 o 
 -10   0   6       24.32       29.80      6.29 o 
  -8   0   6      391.29      361.68      9.82 o 
  -6   0   6     1251.35     1248.03     13.39 o 
  -4   0   6      330.92      329.41      6.74 o 
  -2   0   6     1111.23     1084.69     10.45 o 
   0   0   6      899.02      812.44      9.87 o 
   2   0   6     1441.80     1415.81     14.09 o 
   4   0   6      660.30      635.96     12.67 o 
   6   0   6      117.21      124.15      7.69 o 
 -11   1   6        5.01        4.31      4.31 o 
 -10   1   6       12.88       10.75      4.08 o 
  -9   1   6      579.29      531.71      8.66 o 
  -8   1   6        2.73        3.25      3.31 o 
  -7   1   6       52.05       38.31      3.46 o 
  -6   1   6       43.41       50.08      3.42 o 
  -5   1   6      543.16      500.95      6.00 o 
  -4   1   6      205.25      221.84      4.15 o 
  -3   1   6        0.49        0.96      1.83 o 
  -2   1   6      121.65      103.94      2.95 o 
  -1   1   6       24.95       17.29      2.03 o 
   0   1   6      242.86      246.25      4.44 o 
   1   1   6     2700.82     2633.04     12.61 o 
   2   1   6      199.97      205.38      4.89 o 
   3   1   6      613.07      605.73      7.76 o 
   4   1   6        8.87        5.04      3.68 o 
   5   1   6      345.87      360.77      7.19 o 
   6   1   6       83.14       72.63      4.88 o 
 -11   2   6      127.65      137.10      6.16 o 
 -10   2   6        8.44       13.94      4.24 o 
  -9   2   6      124.24      118.67      4.82 o 
  -8   2   6       90.00       80.27      4.13 o 
  -7   2   6      328.69      328.72      6.07 o 
  -6   2   6       10.47       17.53      2.93 o 
  -5   2   6     1029.50     1061.86      8.36 o 
  -4   2   6      239.08      243.54      4.29 o 
  -3   2   6      122.19      129.07      3.35 o 
  -2   2   6     1543.85     1586.06      8.91 o 
  -1   2   6        5.13        1.43      1.93 o 
   0   2   6      423.72      429.03      6.09 o 
   1   2   6      432.70      432.01      6.16 o 
   2   2   6      478.06      467.94      6.65 o 
   3   2   6      170.10      181.81      4.75 o 
   4   2   6        2.57        4.49      3.26 o 
   5   2   6       87.29       92.26      4.63 o 
   6   2   6        0.13        6.21      3.98 o 
 -11   3   6       33.95       32.67      4.46 o 
 -10   3   6      506.83      509.75      8.60 o 
  -9   3   6       18.72       23.47      3.58 o 
  -8   3   6      563.17      594.39      8.22 o 
  -7   3   6       62.83       59.40      3.79 o 
  -6   3   6     2305.61     2309.56     13.57 o 
  -5   3   6       11.96        9.45      2.76 o 
  -4   3   6     1401.72     1414.18      9.16 o 
  -3   3   6        9.90       13.08      2.25 o 
  -2   3   6       59.32       57.55      2.35 o 
  -1   3   6      560.29      580.81      6.18 o 
   0   3   6      389.51      369.98      5.21 o 
   1   3   6      609.90      584.29      6.89 o 
   2   3   6      767.93      757.75      7.80 o 
   3   3   6       26.93       24.54      3.08 o 
   4   3   6      403.50      420.07      6.86 o 
   5   3   6        3.05        5.02      4.26 o 
   6   3   6      303.17      327.35      9.57 o 
 -11   4   6      140.26      158.44      8.09 o 
 -10   4   6       26.29       23.70      4.45 o 
  -9   4   6       46.80       50.81      4.09 o 
  -8   4   6       20.23       21.38      3.59 o 
  -7   4   6     1009.50     1018.61     10.37 o 
  -6   4   6       68.74       69.31      3.92 o 
  -5   4   6     3361.71     3426.08     16.66 o 
  -4   4   6      108.06      107.64      3.42 o 
  -3   4   6     3273.18     3380.01     14.36 o 
  -2   4   6       48.41       49.18      2.81 o 
  -1   4   6     2546.79     2558.96     12.78 o 
   0   4   6        6.60        6.91      2.32 o 
   1   4   6      957.70      945.36      8.56 o 
   2   4   6       13.49       14.35      2.85 o 
   3   4   6      153.79      149.82      4.54 o 
   4   4   6       20.95       20.18      4.28 o 
   5   4   6        0.90        0.00      4.78 o 
   6   4   6        1.10        3.30      5.25 o 
 -10   5   6      100.46       97.24      6.32 o 
  -9   5   6       38.35       34.72      5.54 o 
  -8   5   6      494.09      508.46      8.05 o 
  -7   5   6       60.95       58.78      4.02 o 
  -6   5   6     3809.81     3871.15     18.53 o 
  -5   5   6        6.74        6.83      2.77 o 
  -4   5   6      972.96      988.95      8.93 o 
  -3   5   6      264.43      285.17      4.74 o 
  -2   5   6      130.14      120.99      3.38 o 
  -1   5   6        0.16        0.26      2.39 o 
   0   5   6     1012.59     1007.87      7.99 o 
   1   5   6      102.87      101.39      3.80 o 
   2   5   6      370.89      379.08      8.00 o 
   3   5   6       37.88       36.11      4.30 o 
   4   5   6      237.05      255.21      7.49 o 
   5   5   6      246.58      248.57      8.47 o 
   6   5   6       47.65       51.94      6.32 o 
 -10   6   6      262.23      267.04      9.77 o 
  -9   6   6      176.80      174.05      7.81 o 
  -8   6   6      174.50      180.94      7.63 o 
  -7   6   6      100.81      106.25      5.99 o 
  -6   6   6      122.95      123.08      3.94 o 
  -5   6   6      546.77      527.15      6.71 o 
  -4   6   6       18.03       13.69      2.89 o 
  -3   6   6       63.38       56.10      3.05 o 
  -2   6   6       51.31       64.74      2.93 o 
  -1   6   6       56.70       65.23      3.15 o 
   0   6   6      323.47      323.42      7.04 o 
   1   6   6      944.12      956.94     11.37 o 
   2   6   6      602.63      613.64     10.06 o 
   3   6   6      171.42      168.74      6.21 o 
   4   6   6       70.29       80.76      5.66 o 
   5   6   6       33.38       36.24      5.64 o 
   6   6   6       12.19       26.86      7.26 o 
 -10   7   6       13.52       10.47      6.10 o 
  -9   7   6        0.01        4.65      5.26 o 
  -8   7   6      244.82      238.37      8.52 o 
  -7   7   6      220.08      225.66      7.75 o 
  -6   7   6      128.52      122.41      5.64 o 
  -5   7   6      236.13      235.86      5.40 o 
  -4   7   6       28.34       28.57      3.04 o 
  -3   7   6        8.79        7.18      2.37 o 
  -2   7   6       39.83       40.74      3.09 o 
  -1   7   6        2.16        2.91      3.25 o 
   0   7   6        8.00        9.53      3.84 o 
   1   7   6      699.34      728.75     10.47 o 
   2   7   6      375.54      384.24      8.39 o 
   3   7   6      240.63      239.17      7.00 o 
   4   7   6        6.96        8.13      4.58 o 
   5   7   6        0.09        0.00      5.00 o 
  -9   8   6       41.19       37.20      6.23 o 
  -8   8   6        1.92        3.84      5.17 o 
  -7   8   6      408.97      402.63      9.90 o 
  -6   8   6        0.44        0.00      3.78 o 
  -5   8   6     1259.68     1276.45     13.23 o 
  -4   8   6       12.62       18.47      3.90 o 
  -3   8   6      300.07      294.12      8.25 o 
  -2   8   6       32.66       37.14      3.71 o 
  -1   8   6      238.96      237.38      6.24 o 
   0   8   6      271.59      276.87      6.85 o 
   1   8   6        0.07        0.42      3.82 o 
   2   8   6       17.68       17.84      4.99 o 
   3   8   6        2.96        0.00      4.34 o 
   4   8   6       15.69       12.98      4.34 o 
   5   8   6       85.59       97.90      6.81 o 
  -9   9   6       39.49       32.84      5.98 o 
  -8   9   6       37.35       34.34      5.97 o 
  -7   9   6       40.36       44.02      4.90 o 
  -6   9   6      106.79      103.29      5.43 o 
  -5   9   6        9.87       13.52      6.27 o 
  -4   9   6      573.90      551.15     17.32 o 
  -3   9   6       28.66       18.08      7.72 o 
  -2   9   6      571.80      570.63     17.03 o 
  -1   9   6        0.20        0.00      3.27 o 
   0   9   6       16.29       14.21      3.93 o 
   1   9   6      239.31      235.51      6.99 o 
   2   9   6       12.65       13.68      4.81 o 
   3   9   6      139.47      146.47      7.57 o 
   4   9   6        7.43        7.06      4.81 o 
  -8  10   6      225.03      243.61      8.84 o 
  -7  10   6      165.41      186.07      7.69 o 
  -6  10   6       24.25       28.86      6.81 o 
  -5  10   6       54.57       52.51      7.57 o 
  -4  10   6       39.67       40.66      6.73 o 
  -3  10   6       16.72       10.89      7.29 o 
  -2  10   6      202.60      191.80      9.03 o 
  -1  10   6        4.82        0.00      5.87 o 
   0  10   6       85.83       65.27      5.25 o 
   1  10   6       49.51       44.39      4.62 o 
   2  10   6      165.14      160.33      7.49 o 
   3  10   6       51.79       55.30      6.23 o 
   4  10   6       11.36        7.71      5.58 o 
  -8  11   6       26.00       24.65      9.48 o 
  -7  11   6      134.84      150.88     10.27 o 
  -6  11   6      252.91      254.66     11.74 o 
  -5  11   6       36.11       43.52      7.17 o 
  -4  11   6       27.65       14.22      6.47 o 
  -3  11   6       56.34       57.04      9.54 o 
  -2  11   6      525.19      476.49     13.46 o 
  -1  11   6       22.15       25.40      6.43 o 
   0  11   6       47.55       53.17      7.26 o 
   1  11   6       31.33       32.84      9.21 o 
   2  11   6      106.75      108.34      7.85 o 
   3  11   6        8.93        1.84      5.45 o 
  -7  12   6        0.10        0.00      7.25 o 
  -6  12   6       79.30       76.47      8.57 o 
  -5  12   6       23.42       25.82      7.11 o 
  -4  12   6       91.69       78.85      8.54 o 
  -3  12   6       64.70       72.74     10.68 o 
  -2  12   6        7.65        0.00     16.28 o 
  -1  12   6       77.16       84.72      8.41 o 
   0  12   6       37.45       43.07      7.73 o 
   1  12   6      251.50      247.11     14.83 o 
   2  12   6      155.29      177.47     13.74 o 
  -5  13   6       11.31        8.75      7.42 o 
  -4  13   6      233.72      237.24     11.86 o 
  -3  13   6       27.31       34.76      9.53 o 
  -2  13   6       10.06       12.90      8.66 o 
  -1  13   6      116.20      117.48      9.37 o 
   0  13   6        0.17        0.00      7.24 o 
   1  13   6        2.86        2.36      9.00 o 
  -3  14   6       10.87       12.22      9.82 o 
  -2  14   6        1.45        5.71      9.88 o 
  -1  14   6        4.74        0.00      7.44 o 
 -11   0   7        6.99        9.33      6.39 o 
  -9   0   7       66.03       70.23      6.87 o 
  -7   0   7      487.47      483.38      9.98 o 
  -5   0   7        0.73        2.04      3.83 o 
  -3   0   7       44.15       52.19      4.04 o 
  -1   0   7      376.88      345.64      8.17 o 
   1   0   7        0.31        0.71      4.65 o 
   3   0   7      662.96      707.06     13.57 o 
   5   0   7      145.22      159.86      9.04 o 
 -11   1   7       19.91       21.36      4.63 o 
 -10   1   7        0.99        0.00      3.89 o 
  -9   1   7      192.45      206.68      6.00 o 
  -8   1   7        0.26        0.00      3.30 o 
  -7   1   7        0.84        0.67      3.23 o 
  -6   1   7     1384.54     1411.12     10.56 o 
  -5   1   7       46.39       40.24      3.06 o 
  -4   1   7      267.13      269.14      4.54 o 
  -3   1   7        1.51        3.21      2.22 o 
  -2   1   7        7.66        4.60      2.27 o 
  -1   1   7      140.73      143.20      4.04 o 
   0   1   7        5.23        4.63      3.11 o 
   1   1   7      505.32      509.73      7.14 o 
   2   1   7      253.30      224.95      5.56 o 
   3   1   7      139.92      139.11      5.29 o 
   4   1   7        1.34        1.43      3.85 o 
   5   1   7        3.11        3.72      3.92 o 
 -11   2   7      257.57      277.19      7.42 o 
 -10   2   7      128.09      111.78      5.40 o 
  -9   2   7      225.47      247.25      6.39 o 
  -8   2   7       15.69        9.93      3.33 o 
  -7   2   7      435.52      434.17      7.03 o 
  -6   2   7      233.14      219.77      4.98 o 
  -5   2   7      138.63      132.85      4.12 o 
  -4   2   7        4.41        4.57      2.54 o 
  -3   2   7       12.01       18.65      2.44 o 
  -2   2   7      138.75      140.45      3.87 o 
  -1   2   7        4.17        5.46      2.78 o 
   0   2   7      280.26      276.81      5.60 o 
   1   2   7       21.28       19.37      3.32 o 
   2   2   7       19.03       16.16      3.19 o 
   3   2   7       27.14       29.06      3.48 o 
   4   2   7       10.90        6.77      3.66 o 
   5   2   7        0.01        0.00      3.90 o 
 -11   3   7        1.36       11.80      4.37 o 
 -10   3   7       11.36       17.71      4.06 o 
  -9   3   7      246.62      226.51      6.34 o 
  -8   3   7        8.30        7.45      3.50 o 
  -7   3   7      509.21      495.75      7.50 o 
  -6   3   7       48.46       37.70      3.37 o 
  -5   3   7      481.88      472.19      6.02 o 
  -4   3   7      176.73      175.97      4.24 o 
  -3   3   7      370.36      366.70      5.32 o 
  -2   3   7      356.94      326.67      5.75 o 
  -1   3   7      195.39      178.64      4.63 o 
   0   3   7      351.14      328.97      6.04 o 
   1   3   7     1772.30     1771.14     12.44 o 
   2   3   7       39.33       33.81      3.32 o 
   3   3   7      165.97      156.03      5.02 o 
   4   3   7        1.78        4.23      3.49 o 
   5   3   7       73.43       60.33      6.21 o 
 -11   4   7       54.80       41.25      8.84 o 
 -10   4   7        9.90       20.19      4.06 o 
  -9   4   7      146.36      148.24      5.43 o 
  -8   4   7        7.35        2.66      3.48 o 
  -7   4   7       25.34       22.76      3.52 o 
  -6   4   7     1041.96     1034.94      9.88 o 
  -5   4   7       18.60       18.32      2.92 o 
  -4   4   7        7.41        9.72      2.76 o 
  -3   4   7      308.12      305.38      4.79 o 
  -2   4   7        1.23        0.00      2.75 o 
  -1   4   7      259.76      248.04      5.00 o 
   0   4   7     1146.09     1150.07     10.38 o 
   1   4   7        0.87        1.51      2.95 o 
   2   4   7      551.38      522.18      7.20 o 
   3   4   7      124.68      119.12      5.76 o 
   4   4   7      639.47      665.76     11.11 o 
   5   4   7        5.88        8.60      5.27 o 
 -10   5   7       39.05       34.36      5.61 o 
  -9   5   7        0.01        3.31      4.48 o 
  -8   5   7       25.46       24.43      3.70 o 
  -7   5   7       17.34       13.43      3.55 o 
  -6   5   7       77.56       79.20      3.97 o 
  -5   5   7       53.41       47.50      3.81 o 
  -4   5   7       41.09       32.06      3.31 o 
  -3   5   7       16.09       15.20      2.69 o 
  -2   5   7      835.01      846.48      8.28 o 
  -1   5   7       91.71       79.41      3.63 o 
   0   5   7       12.11       15.86      3.19 o 
   1   5   7     1272.17     1236.01     12.32 o 
   2   5   7       37.30       32.88      4.45 o 
   3   5   7      568.49      543.67      9.78 o 
   4   5   7       79.58       77.99      5.84 o 
   5   5   7      395.39      409.58     10.86 o 
 -10   6   7        5.30        0.00      5.14 o 
  -9   6   7        0.07        8.55      5.43 o 
  -8   6   7        1.12        0.00      5.29 o 
  -7   6   7      130.49      123.85      5.72 o 
  -6   6   7        3.73        3.28      2.88 o 
  -5   6   7      636.67      627.30      8.18 o 
  -4   6   7        8.41        5.13      3.12 o 
  -3   6   7      352.14      352.79      5.48 o 
  -2   6   7       57.31       52.90      3.29 o 
  -1   6   7      325.37      312.63      5.60 o 
   0   6   7     1001.41      957.94     13.08 o 
   1   6   7      611.58      593.33     11.36 o 
   2   6   7     1284.95     1245.25     14.53 o 
   3   6   7      466.02      449.47      9.29 o 
   4   6   7       73.17       70.09      5.60 o 
   5   6   7      200.33      195.25      9.35 o 
 -10   7   7       75.68       82.23      7.16 o 
  -9   7   7       23.11       32.61      5.77 o 
  -8   7   7       69.80       68.96      6.37 o 
  -7   7   7      306.16      306.09      8.93 o 
  -6   7   7     1051.39     1027.13     13.98 o 
  -5   7   7      932.34      936.39      9.85 o 
  -4   7   7      987.28      971.35      9.72 o 
  -3   7   7        0.11        0.49      2.65 o 
  -2   7   7      435.15      392.86      7.85 o 
  -1   7   7       28.46       31.79      4.22 o 
   0   7   7      529.95      493.88     10.19 o 
   1   7   7        0.15        1.71      4.74 o 
   2   7   7       20.95       14.83      5.18 o 
   3   7   7       87.15       88.41      5.77 o 
   4   7   7        5.89        7.79      5.00 o 
  -9   8   7      330.06      353.65     10.76 o 
  -8   8   7      166.03      176.44      8.15 o 
  -7   8   7     1088.80     1048.53     14.98 o 
  -6   8   7       29.35       27.56      4.76 o 
  -5   8   7      172.55      166.92      6.67 o 
  -4   8   7      118.17      112.78      6.49 o 
  -3   8   7      115.87      106.69      5.26 o 
  -2   8   7        1.77        0.00      3.34 o 
  -1   8   7      184.62      174.36      5.96 o 
   0   8   7      120.46      115.72      5.58 o 
   1   8   7        9.18       11.30      4.66 o 
   2   8   7      317.36      313.36      9.40 o 
   3   8   7       58.59       57.59      5.75 o 
   4   8   7       89.17       85.74      6.34 o 
  -9   9   7        6.47        8.30      5.91 o 
  -8   9   7      168.26      179.26      8.11 o 
  -7   9   7      721.24      742.18     13.33 o 
  -6   9   7      579.56      562.88     12.68 o 
  -5   9   7      455.15      445.29     28.08 o 
  -4   9   7      493.05      477.80     17.01 o 
  -3   9   7      138.72      126.21     10.53 o 
  -2   9   7       66.95       65.29      5.03 o 
  -1   9   7      514.60      533.94      9.52 o 
   0   9   7       78.65       73.14      5.27 o 
   1   9   7      248.89      246.00      8.49 o 
   2   9   7       46.34       34.19      5.92 o 
   3   9   7      205.85      210.11      8.23 o 
  -8  10   7       27.55       29.39      5.55 o 
  -7  10   7      524.15      536.94     15.59 o 
  -6  10   7       26.71       31.31     10.15 o 
  -5  10   7      599.60      571.70     30.50 o 
  -4  10   7       46.05       58.78     16.15 o 
  -3  10   7       24.85       17.86      8.06 o 
  -2  10   7       72.10       84.73      7.89 o 
  -1  10   7        5.71        2.11      6.07 o 
   0  10   7      273.96      289.95      7.95 o 
   1  10   7        3.22        8.34      4.95 o 
   2  10   7      331.36      307.55      9.93 o 
   3  10   7      143.19      152.67      8.43 o 
  -7  11   7        1.45        4.05      6.98 o 
  -6  11   7       32.43       20.98      9.57 o 
  -5  11   7      213.19      213.76     21.43 o 
  -4  11   7        0.27        0.00      8.66 o 
  -3  11   7       23.99       37.91      9.20 o 
  -2  11   7        3.64        0.00     10.52 o 
  -1  11   7       66.36       74.83      8.46 o 
   0  11   7       80.17       71.47      8.44 o 
   1  11   7      241.84      230.89     14.26 o 
   2  11   7        1.03        6.79      5.50 o 
  -6  12   7      471.56      476.06     24.39 o 
  -5  12   7      156.10      168.04     13.45 o 
  -4  12   7      398.29      420.80     18.17 o 
  -3  12   7        4.04        3.93      8.47 o 
  -2  12   7      295.72      299.79     15.78 o 
  -1  12   7       11.39       22.25      7.23 o 
   0  12   7      415.69      452.13     18.84 o 
   1  12   7       11.71       16.08      9.25 o 
  -4  13   7       31.23       52.93     10.98 o 
  -3  13   7       43.82       40.11     11.90 o 
  -2  13   7        0.01        4.10      9.79 o 
  -1  13   7      235.49      281.49     12.52 o 
 -10   0   8      185.49      164.81      8.22 o 
  -8   0   8      730.10      753.72     12.87 o 
  -6   0   8     1913.12     1892.65     17.98 o 
  -4   0   8      964.56      947.82     11.08 o 
  -2   0   8     2002.47     1941.56     18.73 o 
   0   0   8     3969.84     3949.38     30.63 o 
   2   0   8     1419.58     1412.93     19.16 o 
   4   0   8      515.73      604.96     14.07 o 
 -11   1   8       87.79       68.54      5.28 o 
 -10   1   8       20.43       25.33      4.14 o 
  -9   1   8      225.15      207.60      5.95 o 
  -8   1   8        6.23        8.78      3.56 o 
  -7   1   8     1558.40     1561.97     12.05 o 
  -6   1   8       57.68       62.18      3.85 o 
  -5   1   8     1545.91     1551.93     10.61 o 
  -4   1   8      365.15      352.14      5.51 o 
  -3   1   8      790.71      740.54      8.07 o 
  -2   1   8      356.70      344.57      6.83 o 
  -1   1   8     1534.93     1517.71     12.18 o 
   0   1   8       15.78       14.13      3.31 o 
   1   1   8     1229.80     1227.61     12.05 o 
   2   1   8       66.86       59.83      4.74 o 
   3   1   8      759.32      781.55     10.78 o 
   4   1   8       38.54       34.04      4.38 o 
 -11   2   8       52.24       64.24      5.50 o 
 -10   2   8       40.99       38.38      4.51 o 
  -9   2   8        0.04        2.70      3.67 o 
  -8   2   8      151.27      151.26      5.14 o 
  -7   2   8      350.44      351.55      6.45 o 
  -6   2   8     1341.73     1329.25     10.77 o 
  -5   2   8      128.75      127.01      4.08 o 
  -4   2   8      431.21      441.53      6.02 o 
  -3   2   8      229.38      206.55      5.29 o 
  -2   2   8       10.98        7.98      3.04 o 
  -1   2   8        7.70        5.16      3.33 o 
   0   2   8      316.43      299.61      6.35 o 
   1   2   8      351.70      340.73      6.54 o 
   2   2   8      264.66      269.50      6.76 o 
   3   2   8        5.90        5.44      3.74 o 
   4   2   8      232.37      248.42      6.85 o 
 -10   3   8      471.98      537.40      9.17 o 
  -9   3   8       81.97       84.22      4.96 o 
  -8   3   8      339.11      353.12      6.82 o 
  -7   3   8       30.37       28.28      3.52 o 
  -6   3   8      177.97      188.36      4.68 o 
  -5   3   8       20.61       19.76      3.16 o 
  -4   3   8       20.90       18.18      3.11 o 
  -3   3   8      208.14      190.47      5.13 o 
  -2   3   8      244.47      242.81      6.11 o 
  -1   3   8      141.15      137.05      4.75 o 
   0   3   8       12.75        9.66      3.35 o 
   1   3   8       54.72       57.97      3.81 o 
   2   3   8        8.28        8.90      3.33 o 
   3   3   8       86.48       89.35      4.66 o 
   4   3   8       67.60       64.91      6.22 o 
 -10   4   8        0.55        0.00      4.20 o 
  -9   4   8       43.61       50.07      4.55 o 
  -8   4   8        2.98        4.31      3.79 o 
  -7   4   8      616.41      614.38      8.10 o 
  -6   4   8       71.40       65.52      3.85 o 
  -5   4   8      430.40      437.86      6.88 o 
  -4   4   8       85.01       76.84      3.76 o 
  -3   4   8     1830.53     1761.80     12.28 o 
  -2   4   8        0.00        0.00      3.00 o 
  -1   4   8      305.12      303.21      6.40 o 
   0   4   8       19.91       17.31      3.32 o 
   1   4   8      212.20      203.01      5.44 o 
   2   4   8       23.81       21.07      4.17 o 
   3   4   8        0.04        0.75      4.59 o 
   4   4   8       53.37       59.69      6.00 o 
 -10   5   8      233.53      259.92      9.00 o 
  -9   5   8      145.99      144.52      5.54 o 
  -8   5   8      299.78      291.54      6.76 o 
  -7   5   8       86.91       85.42      4.24 o 
  -6   5   8       78.83       72.87      3.94 o 
  -5   5   8       83.35       91.49      4.18 o 
  -4   5   8      356.37      345.83      5.88 o 
  -3   5   8        0.17        0.00      2.91 o 
  -2   5   8      326.02      317.04      5.95 o 
  -1   5   8      212.48      203.70      5.47 o 
   0   5   8        1.14        4.27      3.35 o 
   1   5   8        0.55        0.00      4.36 o 
   2   5   8       92.89       92.61      5.73 o 
   3   5   8       40.69       51.58      5.49 o 
   4   5   8       88.99       95.84      6.53 o 
 -10   6   8       44.51       44.30      6.17 o 
  -9   6   8        6.44        4.35      5.38 o 
  -8   6   8        8.38        9.81      5.13 o 
  -7   6   8      162.35      159.09      5.09 o 
  -6   6   8        6.64        8.61      3.55 o 
  -5   6   8       83.70       79.91      4.38 o 
  -4   6   8        6.69        3.64      2.97 o 
  -3   6   8       36.76       31.89      3.17 o 
  -2   6   8        2.54        0.00      2.90 o 
  -1   6   8        1.20        2.85      4.45 o 
   0   6   8      252.10      269.54      8.35 o 
   1   6   8       36.13       38.04      5.64 o 
   2   6   8      446.34      476.85     10.56 o 
   3   6   8       32.75       29.41      4.93 o 
  -9   7   8        5.52        3.85      5.40 o 
  -8   7   8       42.21       37.82      5.78 o 
  -7   7   8       85.62       90.68      6.59 o 
  -6   7   8      139.92      141.39      5.78 o 
  -5   7   8      141.12      158.03      5.25 o 
  -4   7   8       17.04       17.34      3.01 o 
  -3   7   8        3.28        0.00      3.72 o 
  -2   7   8        0.22        0.00      3.73 o 
  -1   7   8        2.28        6.34      4.55 o 
   0   7   8      146.15      145.96      7.08 o 
   1   7   8      177.26      202.58      8.06 o 
   2   7   8        3.20        8.47      5.09 o 
   3   7   8      107.18      126.45      7.26 o 
  -9   8   8       85.66       84.26      7.51 o 
  -8   8   8       19.86       21.64      5.68 o 
  -7   8   8      108.12      109.47      7.08 o 
  -6   8   8     1037.89     1080.34     15.16 o 
  -5   8   8      143.06      141.92      6.71 o 
  -4   8   8       75.42       87.75      5.53 o 
  -3   8   8       14.56       16.58      4.61 o 
  -2   8   8        6.67        7.51      3.91 o 
  -1   8   8        5.73        6.19      4.77 o 
   0   8   8       25.00       33.92      5.67 o 
   1   8   8       71.86       72.55      6.29 o 
   2   8   8        7.59        9.79      5.24 o 
   3   8   8       10.18       13.52      5.52 o 
  -8   9   8       95.10       97.18      7.02 o 
  -7   9   8      182.40      205.20      8.36 o 
  -6   9   8       26.54       23.98      9.95 o 
  -5   9   8       22.77       31.19      9.78 o 
  -4   9   8        9.90        8.07      8.28 o 
  -3   9   8       99.12      115.68     10.93 o 
  -2   9   8        4.86        8.05      3.98 o 
  -1   9   8      291.59      309.75      8.19 o 
   0   9   8       20.45       10.84      5.32 o 
   1   9   8      386.07      371.06     10.43 o 
   2   9   8        0.73        0.00      5.81 o 
  -7  10   8       10.36        7.07     10.60 o 
  -6  10   8      281.47      276.62     15.97 o 
  -5  10   8       79.06       77.80     12.74 o 
  -4  10   8       28.28       20.65      9.33 o 
  -3  10   8       69.14       66.93     10.00 o 
  -2  10   8       67.49       43.56      9.69 o 
  -1  10   8        8.58        1.88      4.80 o 
   0  10   8      175.38      176.68      7.65 o 
   1  10   8       28.68       25.31      5.73 o 
  -6  11   8       15.69        9.66     12.98 o 
  -5  11   8       84.35       98.57     12.47 o 
  -4  11   8       14.33       17.40      9.64 o 
  -3  11   8        1.59        0.00     14.67 o 
  -2  11   8       89.50       92.43     11.52 o 
  -1  11   8        0.00        0.00      8.33 o 
   0  11   8       34.77       39.26      9.78 o 
  -4  12   8       97.37      115.29     12.07 o 
  -3  12   8       91.63       94.99     11.85 o 
  -2  12   8      206.62      235.87     15.36 o 
  -9   0   9      123.44      138.51      7.65 o 
  -7   0   9      414.23      421.26     10.07 o 
  -5   0   9      343.97      349.84      8.09 o 
  -3   0   9       51.58       46.24      5.69 o 
  -1   0   9        0.02        0.00      4.96 o 
   1   0   9        0.01        1.81      5.61 o 
   3   0   9       27.66       27.08      6.86 o 
 -10   1   9       36.60       58.62      4.72 o 
  -9   1   9       10.17        9.40      4.03 o 
  -8   1   9      126.47      131.48      5.24 o 
  -7   1   9      194.00      191.03      5.51 o 
  -6   1   9       32.26       28.41      3.43 o 
  -5   1   9        0.02        0.00      2.89 o 
  -4   1   9      224.09      205.46      5.65 o 
  -3   1   9      107.76      103.72      5.08 o 
  -2   1   9       26.84       28.70      3.77 o 
  -1   1   9      200.52      191.87      6.18 o 
   0   1   9      607.67      588.92      9.12 o 
   1   1   9       20.25       17.81      3.94 o 
   2   1   9       59.84       47.49      4.76 o 
   3   1   9       95.52      104.82      5.61 o 
 -10   2   9       29.15       38.11      4.73 o 
  -9   2   9       34.50       39.18      4.33 o 
  -8   2   9      190.14      185.62      5.79 o 
  -7   2   9      107.85      114.25      4.71 o 
  -6   2   9      517.96      518.50      7.13 o 
  -5   2   9      431.00      442.70      6.90 o 
  -4   2   9      124.58      120.95      4.89 o 
  -3   2   9       64.69       69.93      4.62 o 
  -2   2   9       61.19       54.91      4.41 o 
  -1   2   9        6.79        7.09      3.45 o 
   0   2   9        4.41        4.10      3.60 o 
   1   2   9      222.71      208.08      6.52 o 
   2   2   9       11.54        7.56      4.13 o 
   3   2   9        0.25        1.04      4.16 o 
 -10   3   9       84.81       89.67      5.36 o 
  -9   3   9      279.74      292.27      6.92 o 
  -8   3   9      138.92      141.63      5.29 o 
  -7   3   9      424.39      408.44      7.15 o 
  -6   3   9       20.48       19.28      3.31 o 
  -5   3   9      303.54      297.19      5.97 o 
  -4   3   9      510.93      502.01      8.01 o 
  -3   3   9      224.42      223.76      6.34 o 
  -2   3   9      251.13      255.61      6.62 o 
  -1   3   9      304.19      301.22      7.16 o 
   0   3   9        2.75        4.23      3.72 o 
   1   3   9      211.11      212.68      5.78 o 
   2   3   9       56.57       61.45      4.83 o 
   3   3   9      167.61      183.34      7.36 o 
 -10   4   9       34.00       34.02      4.44 o 
  -9   4   9        1.46        0.00      3.88 o 
  -8   4   9      191.56      181.77      5.96 o 
  -7   4   9       30.97       29.26      3.80 o 
  -6   4   9      708.23      743.99      9.38 o 
  -5   4   9       35.85       30.05      3.49 o 
  -4   4   9      680.05      687.68      8.79 o 
  -3   4   9      398.58      380.03      7.22 o 
  -2   4   9      667.61      656.53      9.08 o 
  -1   4   9      202.31      195.97      6.01 o 
   0   4   9       52.60       49.39      4.20 o 
   1   4   9      128.65      132.60      5.10 o 
   2   4   9       92.72       89.36      5.99 o 
   3   4   9        9.12        3.80      5.51 o 
  -9   5   9        4.84        2.53      4.14 o 
  -8   5   9       26.99       25.17      3.86 o 
  -7   5   9      363.21      358.89      6.94 o 
  -6   5   9      240.35      246.98      6.26 o 
  -5   5   9       30.10       21.15      3.54 o 
  -4   5   9       34.60       32.54      3.66 o 
  -3   5   9       61.99       60.16      4.02 o 
  -2   5   9       80.14       76.26      4.44 o 
  -1   5   9      283.61      277.29      6.73 o 
   0   5   9        0.74        0.00      4.58 o 
   1   5   9      152.81      140.77      7.15 o 
   2   5   9       26.63       25.67      5.02 o 
  -9   6   9        0.03        0.00      5.29 o 
  -8   6   9        4.01        0.89      4.21 o 
  -7   6   9        0.00        1.28      3.84 o 
  -6   6   9       64.97       61.55      4.47 o 
  -5   6   9       63.81       62.59      4.25 o 
  -4   6   9      443.59      447.40      7.41 o 
  -3   6   9       60.53       55.95      4.17 o 
  -2   6   9      181.08      148.71      6.29 o 
  -1   6   9        8.63        9.12      5.02 o 
   0   6   9      622.89      609.97     15.24 o 
   1   6   9        0.23        0.59      5.16 o 
   2   6   9      180.67      172.68      8.00 o 
  -9   7   9       20.04       17.80      5.87 o 
  -8   7   9       28.91       25.00      5.49 o 
  -7   7   9      739.53      734.30     13.56 o 
  -6   7   9      150.15      153.66      5.71 o 
  -5   7   9       63.68       67.13      4.23 o 
  -4   7   9      308.12      282.99      6.25 o 
  -3   7   9       98.83       87.45      6.09 o 
  -2   7   9       44.74       42.24      5.43 o 
  -1   7   9       37.52       34.73      5.70 o 
   0   7   9      216.34      219.36      8.64 o 
   1   7   9      190.29      211.92      8.99 o 
   2   7   9      142.39      118.04      7.43 o 
  -8   8   9        0.53        0.00      5.85 o 
  -7   8   9       79.79       77.47      6.55 o 
  -6   8   9       46.73       48.21      5.80 o 
  -5   8   9       17.19       15.77      5.59 o 
  -4   8   9       44.59       40.95      5.33 o 
  -3   8   9      103.89       86.57      6.02 o 
  -2   8   9      152.79      142.93      7.21 o 
  -1   8   9      112.13      123.64      7.35 o 
   0   8   9       52.27       40.95      5.92 o 
   1   8   9      113.37      105.52      7.49 o 
  -7   9   9      138.78      128.46      8.55 o 
  -6   9   9       35.54       43.86     10.63 o 
  -5   9   9      301.71      340.32     16.60 o 
  -4   9   9        1.36        0.00      9.12 o 
  -3   9   9      513.25      518.56     13.03 o 
  -2   9   9       64.16       65.85      6.15 o 
  -1   9   9      205.55      188.30      8.35 o 
   0   9   9      372.57      401.07     11.31 o 
  -6  10   9      274.28      304.42     17.71 o 
  -5  10   9       49.86       56.96     10.39 o 
  -4  10   9      263.56      271.16     15.46 o 
  -3  10   9        0.21        0.00     13.04 o 
  -2  10   9      206.91      221.57     16.90 o 
  -1  10   9        0.10        0.00      6.34 o 
  -4  11   9        3.66        4.60     10.08 o 
  -3  11   9       40.12       53.06     10.93 o 
 -10   0  10      223.71      259.07     13.05 o 
  -8   0  10      410.69      402.75     10.76 o 
  -6   0  10      507.35      529.53     10.38 o 
  -4   0  10     2966.99     3037.56     32.05 o 
  -2   0  10     1671.81     1687.71     20.82 o 
   0   0  10      181.83      172.57      8.96 o 
   2   0  10      499.47      529.52     14.31 o 
 -10   1  10       44.79       46.59      5.46 o 
  -9   1  10      282.54      298.68      7.19 o 
  -8   1  10       26.87       26.83      4.06 o 
  -7   1  10     1271.72     1278.64     11.51 o 
  -6   1  10       92.40       87.32      4.34 o 
  -5   1  10     1541.76     1592.56     14.39 o 
  -4   1  10      114.91      101.50      5.85 o 
  -3   1  10     1513.32     1523.86     16.36 o 
  -2   1  10        9.59        8.61      4.76 o 
  -1   1  10      369.01      371.68      8.04 o 
   0   1  10       52.73       50.47      4.73 o 
   1   1  10       29.31       39.35      4.97 o 
   2   1  10        1.55        2.37      4.74 o 
  -9   2  10      114.67      123.98      5.67 o 
  -8   2  10      463.25      478.47      7.87 o 
  -7   2  10       14.49       16.68      3.87 o 
  -6   2  10       95.31       96.01      4.69 o 
  -5   2  10        1.46        0.00      4.04 o 
  -4   2  10       76.54       69.98      5.13 o 
  -3   2  10       45.61       46.74      4.63 o 
  -2   2  10        7.38       10.73      4.25 o 
  -1   2  10      327.10      324.99      8.20 o 
   0   2  10      106.05      115.15      5.69 o 
   1   2  10       91.57       91.09      5.50 o 
   2   2  10      294.16      315.64      7.91 o 
  -9   3  10       27.93       30.01      4.63 o 
  -8   3  10       17.29       14.98      3.87 o 
  -7   3  10       12.11        9.53      3.64 o 
  -6   3  10      122.00      124.64      4.99 o 
  -5   3  10        0.08        0.66      3.63 o 
  -4   3  10      251.49      246.35      7.19 o 
  -3   3  10       81.75       71.69      4.92 o 
  -2   3  10       73.29       72.84      4.99 o 
  -1   3  10       63.55       61.26      5.20 o 
   0   3  10      385.02      400.43      8.65 o 
   1   3  10        7.13       10.67      4.17 o 
  -9   4  10       33.56       40.19      4.57 o 
  -8   4  10       68.27       77.43      4.84 o 
  -7   4  10      351.58      358.21      7.61 o 
  -6   4  10      206.96      206.57      6.08 o 
  -5   4  10       28.77       21.31      3.87 o 
  -4   4  10       12.55       12.42      4.18 o 
  -3   4  10       57.33       49.95      4.39 o 
  -2   4  10       11.08        6.04      3.92 o 
  -1   4  10      165.95      174.14      6.23 o 
   0   4  10       23.98       26.41      4.15 o 
   1   4  10       45.70       43.42      6.02 o 
  -9   5  10        0.74        0.25      4.21 o 
  -8   5  10       56.90       54.96      4.38 o 
  -7   5  10       56.25       61.89      4.70 o 
  -6   5  10       50.63       53.56      4.45 o 
  -5   5  10       93.85      100.96      4.93 o 
  -4   5  10      123.89      110.04      5.83 o 
  -3   5  10      673.02      657.42     10.59 o 
  -2   5  10       70.17       57.19      4.72 o 
  -1   5  10       24.02       22.40      4.91 o 
   0   5  10        3.02        4.77      5.56 o 
   1   5  10       11.44        8.04      5.35 o 
  -8   6  10        1.91        0.00      4.30 o 
  -7   6  10       44.07       56.56      4.82 o 
  -6   6  10       15.73        8.96      4.02 o 
  -5   6  10        9.02       10.19      3.93 o 
  -4   6  10        3.34        2.99      3.80 o 
  -3   6  10      117.61      115.27      5.74 o 
  -2   6  10        4.88        7.39      5.36 o 
  -1   6  10       52.33       58.58      6.68 o 
   0   6  10       77.56       93.30      7.15 o 
  -8   7  10       70.29       63.37      6.71 o 
  -7   7  10       80.04       86.41      5.50 o 
  -6   7  10      407.49      404.74      7.90 o 
  -5   7  10      134.22      153.67      5.67 o 
  -4   7  10        2.38        2.42      4.50 o 
  -3   7  10       22.33       33.63      6.30 o 
  -2   7  10        3.10        2.13      5.27 o 
  -1   7  10        4.04       11.74      5.65 o 
   0   7  10       43.91       50.67      6.67 o 
  -7   8  10        3.28        0.00      6.01 o 
  -6   8  10       72.70       72.03      7.14 o 
  -5   8  10       52.73       45.95      6.78 o 
  -4   8  10      266.74      300.65      9.81 o 
  -3   8  10       22.20       31.96      6.37 o 
  -2   8  10      165.84      195.46      8.77 o 
  -1   8  10       77.54       71.39      7.58 o 
  -5   9  10      364.08      382.26     18.74 o 
  -4   9  10        0.63        0.00      9.41 o 
  -3   9  10      301.15      298.51     11.17 o 
  -2   9  10       20.54       20.38      6.89 o 
  -9   0  11       98.13       82.95      9.59 o 
  -7   0  11      527.27      536.06     11.28 o 
  -5   0  11       33.13       32.50      7.69 o 
  -3   0  11        0.78        0.00      7.25 o 
  -1   0  11       75.83       77.86      7.61 o 
  -8   1  11       56.30       46.99      4.24 o 
  -7   1  11       39.67       35.56      4.04 o 
  -6   1  11       16.00       17.86      4.63 o 
  -5   1  11        2.10        0.00      4.77 o 
  -4   1  11       99.95       95.36      6.21 o 
  -3   1  11       47.11       47.39      5.34 o 
  -2   1  11      104.86      104.15      5.91 o 
  -1   1  11       42.36       41.74      5.34 o 
   0   1  11       27.38       26.46      4.64 o 
  -8   2  11       52.61       55.64      4.73 o 
  -7   2  11       91.03       95.75      5.05 o 
  -6   2  11       51.16       54.94      5.06 o 
  -5   2  11       19.16       16.05      4.62 o 
  -4   2  11      403.66      408.20      9.15 o 
  -3   2  11        4.66        2.47      5.01 o 
  -2   2  11      143.51      145.91      7.18 o 
  -1   2  11        6.46        6.31      4.92 o 
   0   2  11        0.16        0.00      5.24 o 
  -8   3  11        8.24       12.33      4.14 o 
  -7   3  11        9.89       15.74      4.32 o 
  -6   3  11        9.59        6.79      4.12 o 
  -5   3  11      389.67      419.72      9.43 o 
  -4   3  11        1.06        0.03      4.62 o 
  -3   3  11       28.85       31.49      4.85 o 
  -2   3  11       61.63       64.56      5.90 o 
  -1   3  11       10.83       10.40      4.65 o 
   0   3  11      186.81      202.77      9.08 o 
  -8   4  11      210.56      221.50      6.97 o 
  -7   4  11       11.70        9.73      4.10 o 
  -6   4  11       90.10       96.60      5.39 o 
  -5   4  11      144.49      148.46      6.71 o 
  -4   4  11      613.38      600.99     10.88 o 
  -3   4  11      168.25      165.29      6.62 o 
  -2   4  11       61.07       53.14      4.87 o 
  -1   4  11       76.75       73.75      5.42 o 
  -7   5  11        6.53        3.60      4.50 o 
  -6   5  11      387.10      409.57      8.44 o 
  -5   5  11      124.93      129.65      6.36 o 
  -4   5  11       19.22       21.74      4.50 o 
  -3   5  11      133.20      140.41      6.39 o 
  -2   5  11       27.71       20.14      4.56 o 
  -1   5  11        4.99        0.00      6.10 o 
  -6   6  11      236.51      231.74      6.92 o 
  -5   6  11       21.02       19.82      4.93 o 
  -4   6  11      183.76      177.61      6.84 o 
  -3   6  11        9.32       11.87      5.56 o 
  -2   6  11       28.00       31.31      5.90 o 
  -5   7  11      209.42      210.54      8.08 o 
  -4   7  11      277.50      277.29     11.42 o 
  -3   7  11      201.04      188.23     10.04 o 
  -6   0  12      315.37      321.70     14.10 o 
  -4   0  12      222.15      203.53     11.50 o 
  -6   1  12        0.02        3.67      5.53 o 
  -5   1  12      368.33      363.54     10.30 o 
  -4   1  12       11.82       10.39      5.60 o 
  -3   1  12       78.05       86.55      6.57 o 
  -6   2  12       56.78       73.74      6.18 o 
  -5   2  12      426.58      465.22     11.25 o 
  -4   2  12       10.31        8.82      5.68 o 
  -3   2  12      268.74      279.95      9.42 o 
  -5   3  12       25.95       21.63      5.26 o 
  -4   3  12      487.80      547.25     12.04 o 
                                                 
